# Supplementary material for: Functional characterization of enhancer evolution in the primate lineage
Source: Genome Biol. 2018 Jul 25;19:99. doi: 10.1186/s13059-018-1473-6 (PMC6060477; doi:10.1186/s13059-018-1473-6)
Supplement: Supplementary file 2 — Table S1. Tiling Scores. Table S2. TF motif enrichment. Table S3. gkm-SVM Prediction of Tiles. Table S4. Ortholog Scores. Table S5. Orthologs normalized to Human. Table S6. gkm-SVM Predictions of Orthologs. Table S7. Orthologs normalized to N2. Table S8. Enhancer Groups from Fig. 4. Table S9. Prioritized Mutations. (XLSX 974 kb) [file 13059_2018_1473_MOESM2_ESM.xlsx]

## Sheet: S1 All Tiling Scores
Table S1. Tiling Scores
Enhancer Coordinates (hg19)	log2(Starr-seq score)
1:100219712-100219906	0.022424
1:100220012-100220206	-0.397785
1:100220112-100220306	-0.923626
1:100220212-100220406	0.197901
1:100220712-100220906	-0.743551
1:100220812-100221006	-0.583892
1:100221012-100221206	-0.319399
1:100221212-100221406	-0.249194
1:100221312-100221506	0.207429
1:100221412-100221606	-0.516821
1:100222012-100222206	-0.938442
1:100223012-100223206	-0.102077
1:100223112-100223306	0.199108
1:100950712-100950906	-0.738348
1:100950812-100951006	-0.351644
1:100950912-100951106	0.164263
1:100951012-100951206	-1.78916
1:100951112-100951306	-0.0806896
1:100951212-100951406	-0.0450852
1:100951312-100951506	-0.13057
1:100951912-100952106	-0.0214995
1:100952012-100952206	0.315041
1:10615613-10615807	-0.246709
1:10615713-10615907	-0.167293
1:10615813-10616007	0.685482
1:10615913-10616107	0.0814742
1:10616013-10616207	1.07847
1:10616113-10616307	0.892872
1:10616219-10616413	-0.193298
1:10616416-10616610	-0.572099
1:109851477-109851671	0.0807874
1:109851577-109851771	-0.45109
1:109851677-109851871	1.51769
1:109851777-109851971	0.343626
1:109851877-109852071	0.00764879
1:109852277-109852471	-0.0932529
1:109852483-109852677	-0.0580465
1:110438077-110438271	0.398218
1:110438177-110438371	0.410603
1:110438277-110438471	-0.149347
1:110438377-110438571	0.799175
1:110438577-110438771	1.94786
1:110438777-110438971	1.00847
1:110439177-110439371	-0.728871
1:110439377-110439571	0.561236
1:110439483-110439677	1.09961
1:112275477-112275671	1.32998
1:112275577-112275771	0.193411
1:112275677-112275871	0.147526
1:112275777-112275971	0.0738055
1:112275877-112276071	0.286414
1:112275977-112276171	1.02757
1:112276077-112276271	1.46501
1:112276177-112276371	0.507057
1:112276377-112276571	0.351901
1:112276477-112276671	0.546063
1:112276577-112276771	0.507579
1:117050677-117050871	0.142267
1:117050777-117050971	-1.52342
1:117050877-117051071	-0.0238042
1:117050977-117051171	-0.0211737
1:117051277-117051471	-0.217678
1:117051377-117051571	-0.386814
1:117051577-117051771	-0.311315
1:117051677-117051871	-0.870059
1:117051883-117052077	0.0438409
1:117052080-117052274	0.437623
1:11901313-11901507	0.863366
1:11901513-11901707	0.00861898
1:11901613-11901807	1.1352
1:11901713-11901907	-0.137057
1:11901813-11902007	0.175668
1:11902013-11902207	-0.0214254
1:11902113-11902307	0.142858
1:11902213-11902407	0.133773
1:11902413-11902607	-0.279344
1:11902513-11902707	0.363731
1:11902613-11902807	0.0583126
1:11902713-11902907	-0.186984
1:11902819-11903013	0.215554
1:145719643-145719837	-0.0549414
1:145719943-145720137	-0.00314746
1:145720143-145720337	0.247132
1:150975076-150975270	-0.125495
1:150975176-150975370	-0.0360233
1:150975276-150975470	1.63941
1:150975376-150975570	1.33312
1:150975476-150975670	0.118209
1:15347629-15347823	0.284935
1:15347829-15348023	0.177264
1:15347929-15348123	1.12798
1:15348029-15348223	1.0068
1:15348382-15348576	-1.05428
1:153516976-153517170	0.433568
1:153517076-153517270	0.393938
1:153517176-153517370	0.963704
1:153517276-153517470	0.562931
1:153517676-153517870	1.88365
1:153517776-153517970	0.512051
1:153517876-153518070	0.200174
1:153517982-153518176	-0.186748
1:154306376-154306570	0.326616
1:154306676-154306870	-0.351429
1:154306776-154306970	0.130739
1:154306876-154307070	0.154703
1:154306976-154307170	0.383125
1:154307176-154307370	0.817622
1:154307582-154307776	0.362274
1:154904376-154904570	0.173646
1:154904476-154904670	0.69315
1:154904576-154904770	0.254883
1:154904676-154904870	0.952483
1:154904776-154904970	-0.0520213
1:154904876-154905070	0.349416
1:155079976-155080170	-0.225136
1:155080079-155080273	0.240006
1:155080182-155080376	0.457408
1:160982776-160982970	-0.451882
1:160982876-160983070	-0.284024
1:160982976-160983170	0.0402389
1:160983076-160983270	-0.154551
1:160983176-160983370	-0.318985
1:160983276-160983470	0.114136
1:160983382-160983576	0.43553
1:161337176-161337370	-0.311739
1:161337376-161337570	-0.202589
1:161337476-161337670	-0.281573
1:161337879-161338073	-0.202653
1:161337982-161338176	-0.0382722
1:168521676-168521870	-0.619475
1:168521776-168521970	-0.504988
1:168521976-168522170	-1.05261
1:168522076-168522270	0.2286
1:168522176-168522370	-0.194058
1:168522276-168522470	0.00825951
1:168769776-168769970	-0.121143
1:168770476-168770670	-0.353408
1:168770676-168770870	0.446283
1:168770776-168770970	-0.761359
1:168771076-168771270	-0.172531
1:168771176-168771370	0.00150127
1:168771276-168771470	-0.330425
1:168771476-168771670	-0.0657751
1:17086813-17087007	0.972918
1:17086913-17087107	1.02436
1:17087013-17087207	0.880427
1:17087113-17087307	0.778583
1:17087213-17087407	0.987358
1:17087313-17087507	0.924453
1:17087413-17087607	1.39967
1:17087513-17087707	0.257146
1:17087713-17087907	-0.386456
1:17087813-17088007	0.58579
1:17087913-17088107	0.507081
1:17088013-17088207	1.16143
1:17088113-17088307	1.33563
1:17088219-17088413	-0.334702
1:17090526-17090720	0.121668
1:17090626-17090820	-0.296869
1:17090726-17090920	0.123356
1:17090926-17091120	0.832354
1:17091026-17091220	0.444326
1:17091326-17091520	1.77178
1:17091626-17091820	0.555283
1:17091726-17091920	-0.267649
1:17091826-17092020	0.2365
1:17091926-17092120	0.227101
1:17092026-17092220	0.687407
1:17092226-17092420	1.45452
1:17092326-17092520	1.18029
1:17092626-17092820	0.285672
1:17092726-17092920	0.515466
1:17092926-17093120	-0.69354
1:17093026-17093220	0.174277
1:17093126-17093320	-0.0859327
1:17093226-17093420	1.09213
1:17093326-17093520	1.51112
1:17093426-17093620	0.421907
1:17093526-17093720	-0.142498
1:17093626-17093820	0.965639
1:17093826-17094020	-0.409657
1:17093926-17094120	-0.489865
1:17094218-17094412	-0.00405299
1:1790340-1790534	-0.9017
1:1790443-1790637	-0.736844
1:1790546-1790740	-0.0269124
1:181103777-181103971	-0.0453803
1:181103877-181104071	0.0327568
1:181103977-181104171	0.324962
1:181104077-181104271	1.02578
1:181104183-181104377	4.16248
1:183013777-183013971	-0.287985
1:183013877-183014071	-0.392988
1:183811780-183811974	-0.270523
1:19372013-19372207	0.272074
1:19372116-19372310	1.02392
1:19372219-19372413	-0.524614
1:19372513-19372707	0.0662897
1:19372613-19372807	0.0979956
1:19372713-19372907	0.357946
1:19372913-19373107	-0.281241
1:19373113-19373307	-0.424791
1:19373213-19373407	0.180747
1:19373419-19373613	0.501193
1:19664837-19665031	1.19481
1:19664937-19665131	0.417898
1:19665037-19665231	1.32103
1:19665137-19665331	0.438925
1:19665337-19665531	0.642569
1:19665437-19665631	-0.0331772
1:19665537-19665731	-1.30322
1:19665637-19665831	-0.399794
1:19665737-19665931	0.0535068
1:19665783-19665977	0.436664
1:200338077-200338271	0.165849
1:200338177-200338371	-0.387694
1:200338277-200338471	-0.222758
1:200338377-200338571	-0.181481
1:200338577-200338771	-0.156029
1:200338777-200338971	-0.021373
1:200339077-200339271	0.613309
1:200339183-200339377	-0.439846
1:204047177-204047371	-0.515475
1:204047277-204047471	0.962505
1:204047377-204047571	0.857893
1:204047477-204047671	0.349209
1:204047577-204047771	0.820764
1:204047677-204047871	0.473438
1:204047877-204048071	0.238795
1:204047983-204048177	-0.194191
1:204061977-204062171	-0.152009
1:204062077-204062271	-0.046789
1:204062177-204062371	0.38838
1:204062277-204062471	-0.421796
1:204062477-204062671	1.2135
1:204062877-204063071	-0.416691
1:204063077-204063271	-1.51687
1:204063177-204063371	-0.532848
1:204063277-204063471	0.971686
1:204063383-204063577	-0.247102
1:205409780-205409974	0.849556
1:205409977-205410171	0.685231
1:207413377-207413571	-0.410161
1:207413577-207413771	-0.163874
1:207413777-207413971	-0.338295
1:211789777-211789971	1.12969
1:211789877-211790071	0.341353
1:211789977-211790171	0.665592
1:211790077-211790271	1.55338
1:212769880-212770074	1.17456
1:212769983-212770177	-0.0334323
1:212770180-212770374	-0.0850376
1:212894577-212894771	-0.202874
1:212894677-212894871	-0.710527
1:212894877-212895071	-0.312419
1:212895177-212895371	0.521158
1:212895277-212895471	-0.52335
1:212901877-212902071	-0.387078
1:212902177-212902371	0.31906
1:212902277-212902471	-0.109443
1:212902377-212902571	0.151367
1:213544577-213544771	0.289901
1:213544777-213544971	-0.42782
1:213544977-213545171	0.26103
1:213545377-213545571	0.372271
1:213545477-213545671	0.186817
1:213545577-213545771	0.814903
1:213545677-213545871	-0.162437
1:213545983-213546177	-0.631185
1:214612877-214613071	2.35396
1:214613077-214613271	-0.204526
1:214613177-214613371	-0.00714973
1:214613277-214613471	-0.439848
1:214613383-214613577	-0.386696
1:22260116-22260310	0.831341
1:22260219-22260413	0.842503
1:22299737-22299931	-0.018756
1:22299837-22300031	-0.705863
1:22299937-22300131	0.146892
1:22300037-22300231	0.684857
1:22300137-22300331	-0.322908
1:22300237-22300431	0.0510221
1:22300437-22300631	-0.223148
1:22300490-22300684	0.969115
1:229163583-229163777	0.17987
1:229163777-229163971	-0.0797576
1:229163983-229164177	0.234632
1:229283577-229283771	1.73909
1:229283777-229283971	0.348309
1:229283877-229284071	1.24072
1:229283977-229284171	1.37568
1:229284077-229284271	1.15912
1:229284277-229284471	0.287867
1:229284477-229284671	0.362108
1:229284583-229284777	0.203384
1:230321277-230321471	-0.169635
1:230321377-230321571	0.35405
1:230321677-230321871	-0.156368
1:234774377-234774571	-0.378438
1:234774577-234774771	-0.0841857
1:234774777-234774971	0.565812
1:234774877-234775071	1.2835
1:234775077-234775271	1.30015
1:234775177-234775371	-0.0711225
1:234775377-234775571	-0.173155
1:234775477-234775671	-0.0122531
1:234775677-234775871	-0.11583
1:234775777-234775971	0.64034
1:234775877-234776071	0.0224853
1:234775983-234776177	-0.0368688
1:234776277-234776471	-1.02164
1:234776377-234776571	0.190628
1:234776777-234776971	-0.0932722
1:234776877-234777071	-0.0210975
1:234776977-234777171	-0.28318
1:234777177-234777371	-0.355732
1:234777377-234777571	-0.53811
1:234777477-234777671	-0.227174
1:234777577-234777771	-0.200321
1:234777677-234777871	-0.16688
1:234777777-234777971	-0.2253
1:234777877-234778071	0.0105355
1:234777977-234778171	-0.531899
1:234778077-234778271	-0.44971
1:234778177-234778371	-1.20407
1:234778377-234778571	-0.4759
1:234778677-234778871	-0.361536
1:234849977-234850171	-0.102076
1:234850077-234850271	-0.351759
1:234850177-234850371	-0.377653
1:234850577-234850771	-0.326909
1:234850877-234851071	0.808946
1:234850977-234851171	0.952567
1:234851077-234851271	-0.278983
1:234851177-234851371	0.231565
1:234851277-234851471	0.902107
1:234851377-234851571	0.58734
1:234851477-234851671	0.143185
1:234851677-234851871	0.964444
1:234851777-234851971	0.938665
1:234851877-234852071	-0.522408
1:234852077-234852271	0.137517
1:234852277-234852471	0.285974
1:234852377-234852571	-0.375756
1:234852677-234852871	0.0616516
1:234852777-234852971	0.376462
1:234852877-234853071	0.337006
1:234852977-234853171	-0.0316671
1:234853077-234853271	0.178306
1:234853277-234853471	-0.23386
1:234853377-234853571	0.175607
1:234853477-234853671	-0.139089
1:234853477-234853671	-0.464512
1:234853777-234853971	0.349803
1:234853877-234854071	0.125211
1:234854277-234854471	0.0479111
1:234854377-234854571	-0.04001
1:234854477-234854671	-0.198992
1:234854577-234854771	-0.0922188
1:234854677-234854871	0.406155
1:234854777-234854971	-0.0876909
1:234855077-234855271	-0.611648
1:234855377-234855571	0.33303
1:234855477-234855671	-0.17717
1:234855577-234855771	-0.430132
1:234855677-234855871	-0.287255
1:234855777-234855971	0.330113
1:234855877-234856071	0.230185
1:234856177-234856371	0.107348
1:234856277-234856471	-0.070065
1:234856377-234856571	0.697537
1:234856477-234856671	0.00855044
1:234856577-234856771	0.242808
1:234856677-234856871	0.21068
1:234856777-234856971	0.103758
1:234856877-234857071	-0.607834
1:234857177-234857371	0.0958542
1:234857277-234857471	0.0111212
1:234857377-234857571	-0.035377
1:234857477-234857671	-0.0330249
1:234857777-234857971	-0.263951
1:234857977-234858171	-0.499906
1:234858077-234858271	-0.0641068
1:234858177-234858371	0.00660942
1:234858277-234858471	0.570584
1:234858377-234858571	-0.169755
1:234858477-234858671	0.0498092
1:234858577-234858771	0.518564
1:234858677-234858871	0.704679
1:234858777-234858971	0.237716
1:234858977-234859171	-0.36802
1:234859477-234859671	0.215088
1:234859583-234859777	0.281957
1:235009377-235009571	0.44908
1:235009477-235009671	-0.503344
1:235009577-235009771	-0.314283
1:235009677-235009871	-0.324916
1:235009777-235009971	0.971367
1:235009877-235010071	0.303713
1:235009977-235010171	-0.203216
1:235010177-235010371	0.412916
1:235010277-235010471	-0.204596
1:235010377-235010571	0.836517
1:235010577-235010771	0.51499
1:235010677-235010871	1.00024
1:235010777-235010971	0.0865721
1:235010877-235011071	0.474054
1:235010977-235011171	-0.435326
1:235011177-235011371	-0.18537
1:235011277-235011471	0.855372
1:235011377-235011571	0.704356
1:235011577-235011771	-0.014084
1:235011677-235011871	0.890903
1:235011777-235011971	1.37708
1:235011877-235012071	0.58597
1:235011977-235012171	1.56431
1:235012177-235012371	-1.879
1:235012277-235012471	-0.424061
1:235012377-235012571	-0.106926
1:235012577-235012771	-0.461325
1:235012677-235012871	0.1333
1:235061777-235061971	0.0156049
1:235061977-235062171	-0.287714
1:235062077-235062271	0.0150119
1:23703413-23703607	0.879532
1:23703613-23703807	0.395673
1:23703713-23703907	1.18532
1:23805613-23805807	0.498749
1:23805713-23805907	0.0913075
1:23805813-23806007	-0.422581
1:23806013-23806207	-0.0802974
1:243668977-243669171	-0.15763
1:243669277-243669471	1.13587
1:243669377-243669571	1.03801
1:243669477-243669671	-0.0510217
1:243669577-243669771	0.509122
1:243669677-243669871	0.000156318
1:243669777-243669971	-0.373862
1:243669877-243670071	-0.0496774
1:243669983-243670177	-0.623975
1:244370777-244370971	0.12101
1:244370877-244371071	0.222295
1:244370977-244371171	0.332306
1:244371077-244371271	0.455961
1:244371277-244371471	0.605305
1:244371477-244371671	-1.12118
1:244371583-244371777	-0.324582
1:246750377-246750571	-1.3068
1:246750477-246750671	0.166456
1:246750777-246750971	-0.465579
1:246750877-246751071	-0.512053
1:246751177-246751371	0.304478
1:27175513-27175707	-0.167345
1:27175613-27175807	0.50582
1:27175713-27175907	0.422622
1:27175819-27176013	0.902056
1:27271913-27272107	0.392575
1:27272013-27272207	-0.372984
1:27272113-27272307	0.34521
1:27272213-27272407	0.742119
1:27272313-27272507	0.839722
1:27272513-27272707	0.53088
1:27272613-27272807	0.547388
1:27272713-27272907	0.254772
1:27272813-27273007	0.18279
1:27272913-27273107	0.119439
1:27273113-27273307	0.00643045
1:27273213-27273407	0.154788
1:27273613-27273807	0.692032
1:27273716-27273910	0.123924
1:27273819-27274013	0.0567529
1:27328313-27328507	-0.121008
1:27328413-27328607	0.834343
1:27328513-27328707	0.524404
1:27328613-27328807	0.40558
1:27328713-27328907	1.65597
1:27328819-27329013	1.04064
1:31974513-31974707	0.302612
1:31974613-31974807	1.48569
1:31974713-31974907	0.659873
1:31974813-31975007	1.09031
1:31974913-31975107	1.97527
1:31975113-31975307	0.703602
1:31975213-31975407	0.379337
1:31975413-31975607	-0.0388619
1:31975513-31975707	0.869659
1:31975713-31975907	0.212412
1:31975813-31976007	0.224355
1:31975913-31976107	-0.750436
1:31976013-31976207	-0.460277
1:31976213-31976407	-0.501019
1:31976313-31976507	0.00182583
1:31976413-31976607	0.689674
1:31976513-31976707	0.869547
1:31976613-31976807	0.275494
1:31976813-31977007	0.195873
1:31976913-31977107	0.443139
1:31977013-31977207	1.19908
1:31977113-31977307	-0.380849
1:31977213-31977407	-0.174357
1:33226916-33227110	0.397961
1:35644513-35644707	-0.45211
1:35644713-35644907	0.544883
1:36845613-36845807	0.070452
1:36845713-36845907	-0.410063
1:36845913-36846107	0.438836
1:36846013-36846207	0.0777159
1:36846213-36846407	-0.0955438
1:36846413-36846607	0.109642
1:36846513-36846707	-0.0741447
1:36846619-36846813	0.343123
1:36947713-36947907	0.403793
1:36947813-36948007	1.02479
1:36947913-36948107	0.315341
1:36948019-36948213	0.0519826
1:36948413-36948607	0.31999
1:36948516-36948710	0.829254
1:36948619-36948813	1.02784
1:36952213-36952407	0.0140574
1:36952313-36952507	1.02442
1:37998013-37998207	0.713139
1:37998113-37998307	-0.270231
1:37998313-37998507	-0.149872
1:37998513-37998707	0.75725
1:37998813-37999007	0.686261
1:37999113-37999307	-0.71741
1:37999213-37999407	0.436137
1:37999313-37999507	0.00234049
1:37999513-37999707	-0.00587529
1:37999613-37999807	-0.162187
1:37999713-37999907	-0.398481
1:39863413-39863607	-0.850909
1:39863513-39863707	0.028484
1:39863713-39863907	-1.47688
1:39863813-39864007	-0.385084
1:39863913-39864107	-0.140812
1:39864019-39864213	-0.0597447
1:39864216-39864410	0.442851
1:39864413-39864607	0.116558
1:39864619-39864813	-0.0887325
1:45121013-45121207	0.626459
1:45121113-45121307	0.984306
1:45121213-45121407	1.20731
1:45121313-45121507	0.507077
1:45121419-45121613	-0.115697
1:45121613-45121807	0.242838
1:45291813-45292007	0.195607
1:45291913-45292107	0.611582
1:45292013-45292207	0.615587
1:45292113-45292307	0.650934
1:45292219-45292413	0.846518
1:47656613-47656807	0.697292
1:47656713-47656907	0.566294
1:47656813-47657007	0.598114
1:47656913-47657107	0.699376
1:47657013-47657207	0.735806
1:47657213-47657407	-0.144325
1:47657313-47657507	1.31758
1:47657413-47657607	0.447218
1:47657513-47657707	0.699162
1:47657613-47657807	0.365449
1:47657713-47657907	-0.096715
1:47657813-47658007	0.191921
1:47657913-47658107	1.09157
1:47658013-47658207	0.798552
1:47658113-47658307	1.33184
1:47658213-47658407	0.87975
1:47658313-47658507	0.927096
1:47658513-47658707	0.57239
1:47658613-47658807	0.650018
1:47658713-47658907	0.27904
1:47658913-47659107	0.426699
1:47659019-47659213	-0.267614
1:52203212-52203406	0.0195104
1:56796112-56796306	0.0039714
1:56796312-56796506	-0.267081
1:56796612-56796806	0.63609
1:56796712-56796906	-0.158894
1:56796812-56797006	0.169199
1:56796912-56797106	0.121727
1:56797012-56797206	-0.690319
1:56797112-56797306	-0.482709
1:56797212-56797406	-0.553974
1:56797312-56797506	0.302774
1:56797412-56797606	-0.313703
1:56797512-56797706	1.27842
1:56797612-56797806	0.674454
1:56797712-56797906	0.421389
1:56797812-56798006	-0.190659
1:56798018-56798212	0.390488
1:56898012-56898206	0.425801
1:56898212-56898406	0.173583
1:56898312-56898506	0.237769
1:6418813-6419007	1.52318
1:6418913-6419107	0.588011
1:6419013-6419207	0.405807
1:6419113-6419307	0.44209
1:6419213-6419407	0.67719
1:6419419-6419613	0.464424
1:65376812-65377006	-0.122024
1:65377212-65377406	-0.109852
1:65377712-65377906	0.0410838
1:65377912-65378106	1.00517
1:65378012-65378206	0.489302
1:65378112-65378306	-0.380884
1:65378212-65378406	0.00327089
1:65378312-65378506	0.0806028
1:65378418-65378612	-0.306759
1:67990212-67990406	0.947299
1:67990312-67990506	0.291304
1:67990412-67990606	0.398276
1:67990512-67990706	0.254606
1:67990612-67990806	-0.239012
1:67990712-67990906	0.965036
1:68166012-68166206	-0.491773
1:68166212-68166406	0.334412
1:68166312-68166506	1.72548
1:68166418-68166612	1.35598
1:68225415-68225609	-0.87509
1:68225615-68225809	0.0243462
1:8136913-8137107	-1.08812
1:8137013-8137207	-0.472473
1:8137113-8137307	-0.539328
1:8137219-8137413	-0.529787
1:8143713-8143907	-0.192533
1:8143813-8144007	0.125195
1:8143913-8144107	0.299919
1:8144013-8144207	0.844549
1:8144113-8144307	-0.196478
1:8144213-8144407	0.821155
1:8144313-8144507	-0.664534
1:8144513-8144707	-0.669732
1:8144619-8144813	-0.794685
1:8197813-8198007	-0.517015
1:8197916-8198110	-0.243552
1:8198019-8198213	0.583463
1:8198419-8198613	-0.00386173
1:85794412-85794606	-0.154695
1:85794712-85794906	1.78247
1:85794812-85795006	-0.333608
1:85794912-85795106	-0.4614
1:85795312-85795506	-0.153741
1:85795412-85795606	-0.00885828
1:85795512-85795706	-0.0835892
1:85795912-85796106	-0.156332
1:85796112-85796306	0.0792493
1:85796512-85796706	-0.217663
1:92291712-92291906	-0.339565
1:92291812-92292006	-0.109224
1:92292012-92292206	0.00326177
1:92292212-92292406	2.0404
1:92292312-92292506	0.330741
1:92292512-92292706	-0.483612
1:92292612-92292806	-0.856408
1:92292712-92292906	-0.0582824
1:92292812-92293006	-0.430669
1:92292912-92293106	-0.375952
1:92293012-92293206	-0.143898
1:92293112-92293306	1.20824
1:92293212-92293406	1.48145
1:92293312-92293506	0.995902
1:92293512-92293706	-0.246942
1:92293712-92293906	-0.138277
1:92294012-92294206	-0.269907
1:92294112-92294306	0.448289
1:92294312-92294506	0.227449
1:92294412-92294606	0.023613
1:92294512-92294706	0.469421
1:92294612-92294806	0.23062
1:92294712-92294906	0.261001
1:92294812-92295006	-0.0118787
1:92294912-92295106	-0.188695
1:92295012-92295206	-0.0767436
1:92295112-92295306	0.14296
1:92295312-92295506	-0.262333
1:92295412-92295606	-0.276662
1:92295612-92295806	-0.800886
1:92295812-92296006	0.159337
1:92296212-92296406	0.19919
1:92296312-92296506	0.253344
1:92296512-92296706	-0.585097
1:92296812-92297006	-0.25349
1:92310312-92310506	-0.562581
1:92310412-92310606	-0.463481
1:92310512-92310706	-0.231919
1:92310912-92311106	-0.177442
1:92311112-92311306	-0.196634
1:92311512-92311706	-0.434142
1:92311612-92311806	-0.332894
1:92311712-92311906	-0.445372
1:92316815-92317009	0.295942
1:94533615-94533809	0.459009
1:94533815-94534009	1.45431
1:94534012-94534206	0.515256
1:94534112-94534306	-0.374331
1:94534212-94534406	-0.785913
1:94534312-94534506	-0.731103
1:94534818-94535012	0.506341
1:94775112-94775306	-0.282355
1:94775612-94775806	-0.0981691
1:94775712-94775906	0.202894
1:94775812-94776006	0.636309
1:94776012-94776206	-0.153583
1:94776112-94776306	-0.191703
1:94780512-94780706	0.0909313
1:94780612-94780806	-0.251432
1:94780712-94780906	-0.281807
1:94780812-94781006	0.0352369
1:94781012-94781206	2.68532
1:94781112-94781306	-0.39143
1:94781218-94781412	-0.278588
1:95459818-95460012	0.0142175
1:9653213-9653407	1.2507
1:9653419-9653613	1.29249
10:101923510-101923704	-0.0768861
10:101923910-101924104	0.337987
10:101924110-101924304	-0.175636
10:102100010-102100204	0.0395965
10:102100110-102100304	0.358413
10:102100210-102100404	1.3696
10:102100310-102100504	-0.180385
10:102100610-102100804	0.40719
10:102100710-102100904	1.29269
10:102100810-102101004	1.02316
10:102100910-102101104	0.779836
10:102101010-102101204	1.4108
10:102101110-102101304	0.455467
10:102101210-102101404	0.474909
10:102101310-102101504	0.593359
10:102101510-102101704	-0.114973
10:102101610-102101804	-0.478492
10:102101710-102101904	0.206188
10:102102210-102102404	0.611519
10:102102410-102102604	-0.00679589
10:102102510-102102704	-0.20231
10:102102616-102102810	-0.0825915
10:114034410-114034604	0.14614
10:114034610-114034804	-0.106818
10:114034710-114034904	0.182254
10:114034810-114035004	0.191347
10:114035410-114035604	-0.610627
10:114035510-114035704	-0.887253
10:114035810-114036004	0.2608
10:114035910-114036104	0.0272071
10:114036010-114036204	-0.510973
10:114036110-114036304	-0.275957
10:114055210-114055404	-0.0290611
10:114055310-114055504	-0.574209
10:114055710-114055904	0.255645
10:114055810-114056004	0.438127
10:114055910-114056104	0.0610923
10:114056210-114056404	-0.528073
10:114056310-114056504	0.168985
10:114056410-114056604	0.811851
10:114056510-114056704	0.196394
10:114056610-114056804	-0.329655
10:114056710-114056904	-0.506382
10:116267413-116267607	-0.124342
10:11916594-11916788	0.499349
10:11916694-11916888	0.554601
10:11916794-11916988	0.751752
10:11916894-11917088	0.828786
10:11916994-11917188	-0.228456
10:11917094-11917288	-0.319719
10:11917194-11917388	0.529069
10:11917394-11917588	1.05782
10:11917494-11917688	0.770522
10:11917694-11917888	0.408024
10:11917794-11917988	0.391813
10:11917994-11918188	0.662681
10:11918094-11918288	1.02518
10:120879610-120879804	-0.354172
10:120880410-120880604	-0.383164
10:120880510-120880704	0.178477
10:120880616-120880810	0.592259
10:121075010-121075204	0.21832
10:121075110-121075304	0.723091
10:121075310-121075504	0.273882
10:123813810-123814004	0.801968
10:123813910-123814104	0.000722047
10:123814110-123814304	-0.183186
10:123814210-123814404	0.0530026
10:123822410-123822604	0.0946705
10:123822513-123822707	0.00926452
10:123942010-123942204	-0.3934
10:123942110-123942304	0.19705
10:123942310-123942504	0.0182423
10:123942310-123942504	-0.560452
10:123942410-123942604	-0.0283249
10:123942510-123942704	0.658376
10:123942610-123942804	0.298796
10:123942816-123943010	0.396699
10:124065410-124065604	0.265149
10:124065510-124065704	-0.600347
10:124065610-124065804	-0.144803
10:124065710-124065904	-0.319063
10:124065810-124066004	-0.849928
10:124065910-124066104	0.242551
10:124066010-124066204	-0.456721
10:124066410-124066604	-0.288574
10:124066610-124066804	-0.463314
10:124066710-124066904	-0.231153
10:124066810-124067004	0.0230267
10:124066910-124067104	-0.382267
10:124067010-124067204	-0.274309
10:124067110-124067304	0.501774
10:124067210-124067404	-0.583168
10:124067610-124067804	-0.297964
10:124067710-124067904	-0.255697
10:124067810-124068004	-0.219237
10:124067910-124068104	0.0094825
10:124068010-124068204	0.522958
10:124068110-124068304	0.414303
10:124068310-124068504	1.17696
10:124068510-124068704	0.103775
10:124068810-124069004	0.681296
10:124068910-124069104	-0.45686
10:124963010-124963204	0.653184
10:124963113-124963307	0.17167
10:124963216-124963410	-0.246946
10:124963610-124963804	0.0180766
10:124963810-124964004	-0.321431
10:124964016-124964210	0.439574
10:125807510-125807704	-0.548068
10:125807710-125807904	-0.445979
10:125808010-125808204	0.176021
10:125808110-125808304	-0.746008
10:125808310-125808504	1.68963
10:125808410-125808604	0.205139
10:125808510-125808704	-0.427452
10:125808610-125808804	-0.326929
10:125808710-125808904	-0.541819
10:125808810-125809004	-0.077069
10:125809010-125809204	0.354146
10:125809110-125809304	0.570977
10:125809216-125809410	-0.256249
10:134260610-134260804	1.0456
10:134260710-134260904	-0.113206
10:134260810-134261004	1.05699
10:134260910-134261104	1.31656
10:134261010-134261204	0.88205
10:134261210-134261404	0.936278
10:134261310-134261504	1.04349
10:134261410-134261604	1.13344
10:134261510-134261704	1.13949
10:134261610-134261804	-0.100932
10:134261816-134262010	-0.026589
10:15375194-15375388	-0.158598
10:15375294-15375488	0.131051
10:15375394-15375588	0.662583
10:15375494-15375688	-0.211954
10:15375594-15375788	-0.389117
10:15375694-15375888	-0.0938767
10:15375794-15375988	-0.989872
10:15375894-15376088	0.943374
10:15375994-15376188	-0.0344536
10:15376094-15376288	0.27356
10:15376494-15376688	-0.371136
10:15376594-15376788	-0.170552
10:15376694-15376888	-0.0340438
10:15376794-15376988	-0.377154
10:15376994-15377188	-0.514794
10:15377094-15377288	0.064723
10:15385594-15385788	0.38855
10:15386294-15386488	-0.691122
10:15386594-15386788	-1.03011
10:15386694-15386888	-0.584518
10:15386794-15386988	-0.201136
10:15386894-15387088	0.621107
10:15386994-15387188	-0.0232884
10:15387094-15387288	-1.12474
10:15387194-15387388	-0.329034
10:15387394-15387588	0.214519
10:15387600-15387794	0.4322
10:22970794-22970988	-0.42332
10:22970894-22971088	0.476008
10:22970994-22971188	-0.127731
10:22971094-22971288	-0.131935
10:22971494-22971688	0.554062
10:22971694-22971888	-0.60307
10:22971994-22972188	-0.0649939
10:22972094-22972288	0.0712209
10:22972194-22972388	0.269387
10:22972294-22972488	1.23784
10:22972394-22972588	-0.356684
10:22972494-22972688	-0.358378
10:22972594-22972788	-0.0014176
10:22972794-22972988	0.033697
10:22972894-22973088	-0.0994544
10:29058294-29058488	-0.451662
10:29058400-29058594	-0.343549
10:33227294-33227488	-1.18467
10:33227494-33227688	0.218771
10:33227594-33227788	0.0485273
10:33227694-33227888	1.73797
10:33227794-33227988	1.06528
10:33227894-33228088	0.544448
10:33227994-33228188	-0.647079
10:33228094-33228288	0.406732
10:3782100-3782294	-1.18984
10:3782300-3782494	0.269838
10:3782600-3782794	0.0225367
10:3782700-3782894	-0.151927
10:3782800-3782994	-0.230766
10:3783945-3784139	-0.242056
10:3784045-3784239	0.246127
10:3784245-3784439	-0.412122
10:3784345-3784539	0.0954489
10:3784445-3784639	0.858887
10:3784545-3784739	-0.174591
10:3806700-3806894	-0.692353
10:3806800-3806994	0.0472867
10:3806900-3807094	-0.225959
10:3807100-3807294	0.1831
10:3807200-3807394	-0.103139
10:3807300-3807494	0.34558
10:3807400-3807594	-0.284893
10:3807500-3807694	0.139137
10:3807600-3807794	-0.0102379
10:3807700-3807894	0.0401943
10:3807800-3807994	-0.428003
10:3808206-3808400	0.166696
10:47374355-47374549	-0.392818
10:47374555-47374749	0.497431
10:47374611-47374805	0.572358
10:5061600-5061794	-0.218169
10:5061800-5061994	-0.767941
10:5061900-5062094	-0.485026
10:5062000-5062194	-0.00844202
10:5062100-5062294	-0.346501
10:5062400-5062594	-0.128657
10:5062500-5062694	0.583489
10:5062700-5062894	-0.436447
10:5062800-5062994	0.258759
10:5063000-5063194	-0.147338
10:5063200-5063394	0.455495
10:5063500-5063694	-0.201006
10:5063600-5063794	-0.229796
10:5063700-5063894	-0.202152
10:5063900-5064094	0.219981
10:5064000-5064194	-0.231706
10:5064100-5064294	0.126258
10:5064206-5064400	-0.218224
10:5189000-5189194	-0.0233471
10:5189100-5189294	-0.465238
10:5189400-5189594	-0.304488
10:5189700-5189894	-0.0387897
10:5190000-5190194	-0.0707034
10:5190300-5190494	0.199439
10:5190500-5190694	-0.464485
10:5190600-5190794	0.255412
10:5190700-5190894	-0.408343
10:5191100-5191294	-0.28659
10:5191600-5191794	-0.253039
10:5191700-5191894	-0.117092
10:52261694-52261888	0.115999
10:52261994-52262188	-0.834412
10:52271194-52271388	-0.382273
10:52271294-52271488	0.384843
10:52271394-52271588	-0.39361
10:52271494-52271688	0.334489
10:52271694-52271888	-0.17112
10:52271794-52271988	-0.0917284
10:52271894-52272088	-0.594967
10:52272000-52272194	0.0699242
10:60779294-60779488	-0.120794
10:60779494-60779688	-0.214724
10:60795994-60796188	-0.0755494
10:60796394-60796588	0.138833
10:60796494-60796688	0.00572485
10:60796694-60796888	-0.176981
10:60796794-60796988	0.0687997
10:60796894-60797088	-0.0595129
10:60796994-60797188	-0.242783
10:72123794-72123988	1.47501
10:72123894-72124088	0.886196
10:72123994-72124188	0.261578
10:72124094-72124288	0.395278
10:73099994-73100188	2.11611
10:73100094-73100288	0.599566
10:73100194-73100388	-0.385083
10:73100294-73100488	-0.0831769
10:73100394-73100588	-0.424185
10:73100494-73100688	-0.477866
10:73100594-73100788	0.0621642
10:73100794-73100988	0.87668
10:73100894-73101088	0.997908
10:73100994-73101188	0.006923
10:73101094-73101288	-0.16917
10:73101294-73101488	0.486166
10:73101394-73101588	0.323612
10:73101594-73101788	0.245515
10:73101694-73101888	0.593332
10:73101794-73101988	0.00770689
10:73101894-73102088	-0.626234
10:73102094-73102288	0.0486686
10:73102194-73102388	0.358583
10:73102294-73102488	1.00534
10:73102394-73102588	0.267522
10:73102594-73102788	-0.0497145
10:73102694-73102888	-0.163797
10:73102794-73102988	-1.27542
10:73102994-73103188	0.528765
10:73103094-73103288	-0.512132
10:73103194-73103388	-0.418912
10:73103294-73103488	0.0537494
10:73103494-73103688	0.448282
10:73103594-73103788	-0.116143
10:73103694-73103888	0.34462
10:73103800-73103994	0.717298
10:73595594-73595788	-0.0791625
10:73595694-73595888	-0.0943701
10:73595794-73595988	0.593281
10:73595894-73596088	0.00768448
10:73595994-73596188	0.243203
10:73596094-73596288	0.246645
10:73596194-73596388	0.481398
10:73596400-73596594	-0.113066
10:73735594-73735788	0.3581
10:73735694-73735888	0.0621021
10:73735794-73735988	-0.515453
10:73735894-73736088	0.798039
10:73736094-73736288	0.992249
10:73736294-73736488	-0.542502
10:73736394-73736588	0.178697
10:73736594-73736788	0.462231
10:73736694-73736888	-0.208057
10:73736794-73736988	0.113461
10:73736894-73737088	0.2458
10:73737094-73737288	-0.43028
10:73737200-73737394	-0.290834
10:73745994-73746188	1.07917
10:73746094-73746288	0.266594
10:73746194-73746388	0.347478
10:73746294-73746488	1.01594
10:73746494-73746688	0.24998
10:73746694-73746888	0.940623
10:73746894-73747088	0.139807
10:73747094-73747288	-0.115964
10:73747294-73747488	-0.947109
10:73747494-73747688	0.22469
10:73747600-73747794	0.0551748
10:77793794-77793988	-0.240586
10:77793994-77794188	-0.680604
10:77794094-77794288	0.495333
10:77794194-77794388	-0.184712
10:77794294-77794488	0.108534
10:77794394-77794588	-0.364565
10:77794494-77794688	0.114039
10:77794600-77794794	0.987125
10:80942394-80942588	0.404872
10:80942694-80942888	0.242971
10:80942794-80942988	-0.337014
10:80943094-80943288	0.0971422
10:80943194-80943388	-0.197441
10:80943294-80943488	0.0681296
10:80943394-80943588	0.730365
10:80943494-80943688	0.0403259
10:80943594-80943788	0.164113
10:80943694-80943888	0.394586
10:80943794-80943988	0.817875
10:80943894-80944088	0.669735
10:80943994-80944188	1.29367
10:80944094-80944288	1.26953
10:80944194-80944388	0.937597
10:80944394-80944588	0.185096
10:80944594-80944788	0.168373
10:80944794-80944988	0.177495
10:80944894-80945088	-0.171499
10:80945394-80945588	-0.681854
10:80945494-80945688	-0.226657
10:80945694-80945888	0.136845
10:80945794-80945988	0.612068
10:80945894-80946088	0.320498
10:80945994-80946188	-0.250662
10:80946094-80946288	0.667086
10:80946194-80946388	0.0596731
10:80946394-80946588	-0.422838
10:80946494-80946688	-0.0289882
10:80946594-80946788	-0.116205
10:80946794-80946988	2.77937
10:80946894-80947088	0.505389
10:80947094-80947288	1.40497
10:80947294-80947488	1.4099
10:88170420-88170614	-0.059007
10:88170520-88170714	0.104372
10:88170720-88170914	-0.306012
10:88171220-88171414	-0.397415
10:88171426-88171620	-0.201484
10:88902489-88902683	-1.3037
10:88902689-88902883	-0.427278
10:88902789-88902983	-0.661872
10:88902889-88903083	0.413192
10:88902989-88903183	-0.47028
10:88903089-88903283	-0.525722
10:88903589-88903783	-0.498904
10:88903689-88903883	-0.481248
10:88904089-88904283	0.388683
10:88904189-88904383	0.635768
10:88904248-88904442	-3.99452
10:88905594-88905788	-0.0301156
10:88905694-88905888	-0.456784
10:88905794-88905988	0.0975625
10:88905894-88906088	0.0347462
10:88905994-88906188	0.173787
10:88906094-88906288	1.01066
10:88906194-88906388	-0.364317
10:88906294-88906488	-0.491315
10:88906394-88906588	-0.62065
10:88906594-88906788	-0.106031
10:88906694-88906888	-1.63728
10:88929290-88929484	-0.136797
10:88929390-88929584	0.201965
10:88929490-88929684	0.195158
10:88929690-88929884	0.95559
10:88929790-88929984	-0.297382
10:88929890-88930084	-0.345397
10:88930190-88930384	-0.417736
10:88930290-88930484	0.141535
10:88930390-88930584	-0.425971
10:88930490-88930684	-0.24802
10:97216710-97216904	-0.147092
10:97217210-97217404	0.525305
10:97217410-97217604	-0.891237
10:97217610-97217804	0.57457
10:97217710-97217904	-1.0542
10:97217810-97218004	0.141609
10:97218416-97218610	0.125128
10:97272710-97272904	-0.188432
10:97272910-97273104	0.0623126
10:97273110-97273304	0.142059
10:97273210-97273404	-0.449095
10:97273310-97273504	0.19078
10:97273416-97273610	-0.361565
10:99356810-99357004	-0.36268
10:99357210-99357404	-0.0398576
10:99357310-99357504	-0.0673492
10:99357410-99357604	-0.553544
10:99357510-99357704	0.154744
10:99357610-99357804	0.43992
10:99357710-99357904	1.03069
10:99357816-99358010	0.142629
11:111788490-111788684	0.199731
11:111788590-111788784	0.161525
11:111788690-111788884	0.109368
11:111788790-111788984	-0.554788
11:111788890-111789084	-0.110604
11:111789190-111789384	-0.482822
11:111789290-111789484	-0.485286
11:111789390-111789584	-0.317288
11:111789590-111789784	-0.297137
11:111789790-111789984	0.671764
11:111789890-111790084	-0.0303869
11:111789990-111790184	0.544628
11:111790090-111790284	0.161485
11:111790196-111790390	0.230747
11:115419990-115420184	0.240946
11:115420196-115420390	-1.50908
11:11834824-11835018	-0.146015
11:11835124-11835318	-0.00430633
11:11835230-11835424	0.0244086
11:11835724-11835918	0.145688
11:11835824-11836018	0.286393
11:11836030-11836224	-0.00876781
11:118550093-118550287	0.482466
11:119486593-119486787	-0.325688
11:120063590-120063784	0.394518
11:120063790-120063984	0.618704
11:120063890-120064084	1.06246
11:120064090-120064284	0.741781
11:120064196-120064390	0.700995
11:12088224-12088418	-0.520735
11:12088324-12088518	0.855509
11:12088424-12088618	0.627609
11:12088524-12088718	0.317392
11:120938390-120938584	-0.0717709
11:120938590-120938784	-0.150641
11:120938690-120938884	0.0623355
11:120938790-120938984	0.413355
11:120939090-120939284	0.504696
11:120939196-120939390	0.0100772
11:12846224-12846418	1.10807
11:12875424-12875618	0.532712
11:12875524-12875718	0.169773
11:12875624-12875818	0.369259
11:12875724-12875918	0.331888
11:12875924-12876118	0.154285
11:12876030-12876224	0.199717
11:17186624-17186818	-0.168109
11:17186727-17186921	0.152017
11:17186830-17187024	0.257399
11:17955127-17955321	0.195347
11:19932724-19932918	0.0829706
11:19932824-19933018	0.39736
11:19933224-19933418	-0.0528372
11:19933324-19933518	0.130203
11:19933424-19933618	-0.230921
11:2008624-2008818	1.53742
11:2008724-2008918	1.04092
11:2008924-2009118	1.00572
11:2009124-2009318	-0.121688
11:2009224-2009418	0.808998
11:2009424-2009618	2.02129
11:2009524-2009718	1.38127
11:2009624-2009818	0.778916
11:2009724-2009918	1.223
11:2009824-2010018	-0.135535
11:2009924-2010118	1.09338
11:2010030-2010224	1.13605
11:22724524-22724718	-0.351267
11:22724624-22724818	1.09361
11:22724830-22725024	-0.356088
11:327000-327194	1.20045
11:327200-327394	0.725509
11:327300-327494	1.39084
11:34805024-34805218	-0.125653
11:34805524-34805718	0.051437
11:34805624-34805818	0.441638
11:34805924-34806118	-0.248092
11:34806024-34806218	-0.165091
11:34806124-34806318	0.2772
11:34806224-34806418	0.780232
11:34806430-34806624	-0.432196
11:3888224-3888418	0.625313
11:3888324-3888518	0.64575
11:3888524-3888718	0.174299
11:3888724-3888918	-0.292664
11:3888924-3889118	0.405869
11:3889024-3889218	0.54431
11:3889124-3889318	0.326977
11:3889230-3889424	-0.358562
11:46581824-46582018	0.558963
11:46582030-46582224	-0.0298176
11:46582224-46582418	-0.0105378
11:46582327-46582521	0.242525
11:46582430-46582624	-0.451383
11:47275024-47275218	-0.0883449
11:47275124-47275318	-0.273628
11:47275324-47275518	0.214081
11:47275424-47275618	-0.204009
11:47275724-47275918	0.322277
11:47275830-47276024	0.497289
11:57220924-57221118	-0.086955
11:57221024-57221218	0.0681368
11:57221224-57221418	0.49314
11:57221430-57221624	-0.0974157
11:62276224-62276418	0.791699
11:62318824-62319018	0.543787
11:62318924-62319118	0.531057
11:62319124-62319318	0.289633
11:62319224-62319418	-0.185157
11:62319324-62319518	-0.264505
11:62319424-62319618	-0.107071
11:62319524-62319718	0.33865
11:62319724-62319918	-0.156124
11:62319824-62320018	-1.7076
11:62319924-62320118	-0.654735
11:62320024-62320218	0.114631
11:62320124-62320318	0.128328
11:62320324-62320518	-0.672811
11:62320424-62320618	-0.20004
11:62320524-62320718	0.463041
11:62320624-62320818	0.281422
11:62320724-62320918	0.534661
11:62320824-62321018	0.490956
11:62320924-62321118	0.570764
11:62321024-62321218	1.08423
11:62321124-62321318	0.539378
11:67382027-67382221	1.40898
11:67781624-67781818	0.944621
11:67781724-67781918	0.316742
11:67781824-67782018	0.807318
11:67782030-67782224	0.579862
11:67896224-67896418	0.903198
11:67896424-67896618	1.67907
11:67896524-67896718	-0.269615
11:67912524-67912718	0.493134
11:67912924-67913118	0.812706
11:67913024-67913218	0.702063
11:67913124-67913318	0.736872
11:67913224-67913418	0.645674
11:67913324-67913518	0.61355
11:67913424-67913618	-0.00835541
11:67913524-67913718	0.514591
11:67913624-67913818	0.674897
11:67913724-67913918	0.585228
11:67913824-67914018	0.406718
11:67913924-67914118	1.1652
11:67914024-67914218	1.01405
11:67914124-67914318	0.736226
11:67914224-67914418	1.23026
11:67914324-67914518	1.0468
11:67914424-67914618	0.2831
11:67914524-67914718	-0.386108
11:67914624-67914818	0.665494
11:67914724-67914918	0.678463
11:67914824-67915018	0.555015
11:67914924-67915118	-0.434147
11:67915030-67915224	-0.234877
11:72498052-72498246	0.129698
11:72498152-72498346	0.42907
11:72498352-72498546	0.727848
11:72498552-72498746	0.785559
11:72498652-72498846	1.04387
11:72498752-72498946	0.0222031
11:72498852-72499046	-0.0298663
11:72868352-72868546	-0.116892
11:72868452-72868646	0.835485
11:72868552-72868746	1.22833
11:72868652-72868846	0.385755
11:72868752-72868946	0.408334
11:72868852-72869046	0.253803
11:72868952-72869146	0.446184
11:72869052-72869246	0.162263
11:72869252-72869446	-0.1405
11:72869352-72869546	1.48668
11:72869452-72869646	0.198688
11:72869652-72869846	-0.444233
11:72869752-72869946	-0.231574
11:72869952-72870146	-0.819599
11:72870252-72870446	0.333189
11:72870758-72870952	0.384413
11:73041552-73041746	0.26039
11:73041752-73041946	0.306959
11:73041852-73042046	0.917453
11:73041952-73042146	1.30475
11:73042052-73042246	0.668976
11:73042152-73042346	0.512613
11:73042252-73042446	0.205613
11:73042358-73042552	1.12037
11:76855752-76855946	0.969689
11:76855852-76856046	0.438764
11:76855952-76856146	1.43941
11:76856052-76856246	0.854504
11:76856358-76856552	0.569484
11:76954758-76954952	0.250556
11:93885752-93885946	0.14298
11:93885852-93886046	0.198128
11:93885952-93886146	0.589254
11:93886052-93886246	0.34316
11:93886252-93886446	-0.329759
11:93886352-93886546	-0.0125819
11:93886452-93886646	-0.528554
11:93886552-93886746	-0.160784
11:93886652-93886846	0.184918
11:93886752-93886946	0.129449
11:93886952-93887146	-0.0225147
11:93887152-93887346	-0.2324
11:93887252-93887446	-0.497783
11:93887358-93887552	-0.359409
11:951700-951894	0.169091
11:951800-951994	-0.090629
11:951900-952094	-0.34899
11:952400-952594	0.120865
11:952503-952697	0.778569
11:952606-952800	0.513577
12:106668170-106668364	0.114809
12:106668370-106668564	-0.481651
12:106668476-106668670	-0.107714
12:107810470-107810664	-0.883229
12:107810570-107810764	-0.346422
12:107810770-107810964	-0.286106
12:107810970-107811164	0.495025
12:107811070-107811264	0.157135
12:107811370-107811564	0.160539
12:109231971-109232165	1.33472
12:109232071-109232265	0.555041
12:109232171-109232365	1.84718
12:109232271-109232465	1.29578
12:109232371-109232565	0.0162905
12:110025217-110025411	-0.0644615
12:110025317-110025511	0.407339
12:110025417-110025611	0.318015
12:110025517-110025711	0.481405
12:110025617-110025811	-0.456958
12:110025717-110025911	0.746192
12:110025917-110026111	0.694608
12:110026017-110026211	0.416943
12:110026117-110026311	-0.800186
12:110026217-110026411	0.502431
12:110026317-110026511	0.606285
12:110026417-110026611	-0.231147
12:110026517-110026711	0.0806895
12:110026623-110026817	0.318324
12:110528417-110528611	0.699722
12:110528517-110528711	0.578954
12:110528717-110528911	-0.0223769
12:110528817-110529011	0.0869293
12:110528917-110529111	-0.119231
12:110529017-110529211	-0.170613
12:110529317-110529511	-0.555242
12:110529417-110529611	-0.0308256
12:110529517-110529711	0.0864471
12:110529623-110529817	-0.446337
12:110542217-110542411	-0.121518
12:110542317-110542511	-0.164361
12:110542417-110542611	0.078058
12:110542517-110542711	-0.0789106
12:110542823-110543017	-0.171703
12:112073417-112073611	-0.0703919
12:112073517-112073711	-0.00337899
12:112073617-112073811	-0.14347
12:112073717-112073911	0.265561
12:112073817-112074011	-0.427564
12:112073917-112074111	0.969537
12:112074017-112074211	0.414266
12:112074623-112074817	0.517401
12:112211117-112211311	-0.193645
12:112211717-112211911	-0.330323
12:112211817-112212011	-0.0232906
12:112211917-112212111	1.20816
12:112212017-112212211	-0.226079
12:112212217-112212411	-0.343134
12:112212317-112212511	-0.686636
12:112212417-112212611	0.917418
12:112212517-112212711	0.55773
12:112212617-112212811	-0.282083
12:112212817-112213011	-0.100235
12:112212917-112213111	0.714285
12:112213017-112213211	0.582302
12:112213217-112213411	-0.0901276
12:112213317-112213511	0.0823361
12:112213417-112213611	0.743598
12:112213617-112213811	0.456063
12:112213717-112213911	-0.355482
12:114204217-114204411	-0.478141
12:114204317-114204511	0.329028
12:114204417-114204611	0.151377
12:114204517-114204711	0.170282
12:115049617-115049811	-0.103686
12:115049717-115049911	0.0583672
12:115049917-115050111	0.581613
12:116796620-116796814	-0.284824
12:117528317-117528511	-0.105909
12:117528417-117528611	0.0456208
12:117528517-117528711	0.415137
12:117528617-117528811	1.35433
12:117528717-117528911	0.905903
12:117528817-117529011	0.686086
12:117528917-117529111	0.387575
12:117529017-117529211	-0.0595399
12:117529117-117529311	-0.0458997
12:117529217-117529411	-0.226983
12:117529317-117529511	-1.20655
12:117529517-117529711	-0.0636966
12:117529617-117529811	0.819032
12:117529717-117529911	0.0840664
12:117529817-117530011	0.827023
12:117529917-117530111	0.844915
12:117530223-117530417	0.635348
12:120122217-120122411	-0.0708076
12:120122417-120122611	0.348361
12:120122617-120122811	-0.374772
12:120122717-120122911	-0.761645
12:120122817-120123011	-0.597531
12:120122917-120123111	-0.0220619
12:120123017-120123211	0.219199
12:120123117-120123311	-0.0104312
12:120123217-120123411	-0.642981
12:120123317-120123511	0.0114156
12:120123423-120123617	-0.341545
12:122313917-122314111	0.0815491
12:122314017-122314211	-0.183221
12:122314117-122314311	0.852331
12:122314217-122314411	1.0895
12:122314317-122314511	0.524437
12:122314417-122314611	-0.0183436
12:122314623-122314817	0.436118
12:122332120-122332314	0.230532
12:122883747-122883941	0.28061
12:122883947-122884141	0.14928
12:122884047-122884241	1.22639
12:122884147-122884341	-0.41016
12:122884347-122884541	-0.212232
12:122884447-122884641	0.350455
12:122884547-122884741	0.574695
12:122885053-122885247	1.72134
12:123560047-123560241	1.42198
12:123560147-123560341	0.206971
12:123560247-123560441	0.714415
12:123560453-123560647	0.00220536
12:123735047-123735241	-0.441944
12:123735147-123735341	0.0121982
12:123735247-123735441	-0.100881
12:123735347-123735541	0.0759741
12:123735647-123735841	0.309631
12:123735750-123735944	0.209228
12:123735853-123736047	0.0337588
12:125338650-125338844	1.32791
12:125388950-125389144	0.00250865
12:125389347-125389541	0.840063
12:125389653-125389847	0.279604
12:131456247-131456441	-0.217182
12:131456347-131456541	-0.252546
12:131456447-131456641	0.134874
12:131456547-131456741	0.0503333
12:131456653-131456847	-0.122663
12:15780533-15780727	-0.209486
12:15780633-15780827	-0.536874
12:15780733-15780927	0.152028
12:15781133-15781327	0.0584651
12:15781333-15781527	-0.242484
12:15781433-15781627	0.362629
12:15781633-15781827	0.269923
12:15781733-15781927	0.0785298
12:15782033-15782227	0.376826
12:15782133-15782327	0.918783
12:15782233-15782427	0.450933
12:1867339-1867533	0.0523313
12:1867739-1867933	-0.704849
12:1868239-1868433	0.469991
12:1868739-1868933	-0.206504
12:1868839-1869033	0.143184
12:1868939-1869133	0.202427
12:1869039-1869233	-0.245108
12:1869339-1869533	-0.382775
12:1869839-1870033	0.177064
12:1921139-1921333	0.160843
12:1921239-1921433	0.0700567
12:1921439-1921633	-0.281695
12:1921539-1921733	-0.0705124
12:1921739-1921933	-0.120152
12:1921839-1922033	0.904147
12:1921945-1922139	0.178746
12:30885933-30886127	-0.591947
12:30886433-30886627	-0.805809
12:30886533-30886727	-0.443707
12:30886633-30886827	0.212642
12:31522964-31523158	-0.0809381
12:31523264-31523458	0.115048
12:31523463-31523657	-0.147531
12:31868736-31868930	-0.0144353
12:3206239-3206433	1.18704
12:3206439-3206633	-0.00239834
12:3206739-3206933	0.0275044
12:3206839-3207033	-0.185911
12:3207039-3207233	0.670773
12:3207139-3207333	1.02594
12:3207239-3207433	0.385744
12:3207545-3207739	-0.0215863
12:3213439-3213633	-0.636501
12:3213539-3213733	-0.30356
12:3213639-3213833	-0.328378
12:3213739-3213933	-0.0119044
12:3213839-3214033	0.422822
12:3213939-3214133	0.295442
12:3214039-3214233	0.580416
12:3214139-3214333	1.03498
12:3214239-3214433	1.31841
12:3214339-3214533	-0.173869
12:3214439-3214633	-0.2492
12:3214639-3214833	0.911817
12:3214745-3214939	0.560642
12:40225033-40225227	0.528986
12:40225133-40225327	0.488368
12:40225233-40225427	-0.750835
12:40225433-40225627	0.0314897
12:40225633-40225827	0.491461
12:40226339-40226533	0.039042
12:46877333-46877527	-0.09122
12:46877533-46877727	-0.0343323
12:46877633-46877827	-0.280533
12:46877733-46877927	0.36593
12:46877933-46878127	-0.648243
12:46912533-46912727	0.261747
12:46912733-46912927	0.117503
12:46912833-46913027	0.368054
12:47616933-47617127	-0.396632
12:47617033-47617227	-0.137922
12:47617233-47617427	0.157588
12:47617333-47617527	0.177536
12:47617539-47617733	0.006238
12:50911133-50911327	-0.112039
12:50911233-50911427	0.160966
12:50911333-50911527	0.207529
12:50911433-50911627	-0.0554614
12:50911533-50911727	0.297596
12:50911633-50911827	0.496074
12:50911733-50911927	0.955771
12:50911939-50912133	-0.383157
12:54693533-54693727	0.118443
12:54693633-54693827	-0.429299
12:54693733-54693927	-0.43193
12:54693833-54694027	-0.326562
12:54693933-54694127	0.102811
12:54694033-54694227	0.38643
12:57495433-57495627	-2.29734
12:57495633-57495827	1.31313
12:57495739-57495933	1.0358
12:57673633-57673827	0.0918001
12:57673833-57674027	0.0825566
12:57673933-57674127	-0.135235
12:57674033-57674227	1.16003
12:57674133-57674327	0.0236321
12:57674233-57674427	-0.0193194
12:57674333-57674527	0.303589
12:57674433-57674627	0.106949
12:57674539-57674733	0.289143
12:59158933-59159127	-0.622217
12:59159633-59159827	-0.97827
12:59159733-59159927	-0.359944
12:59160033-59160227	0.315052
12:59160133-59160327	-0.299528
12:59160233-59160427	-0.510991
12:59160333-59160527	-0.0886338
12:59160433-59160627	-0.359806
12:64344133-64344327	-0.464394
12:64344233-64344427	0.533382
12:6479339-6479533	1.04546
12:6479402-6479596	0.364766
12:6479439-6479633	0.505555
12:6479502-6479696	-0.0465169
12:6479539-6479733	1.37656
12:6479602-6479796	0.32649
12:6479702-6479896	0.351439
12:6479739-6479933	0.878545
12:6479802-6479996	0.931909
12:6479902-6480096	0.21781
12:6479939-6480133	-0.0999114
12:6480039-6480233	-0.175145
12:6480102-6480296	0.618123
12:6480145-6480339	0.77527
12:6480202-6480396	0.439615
12:6480302-6480496	0.776657
12:6480402-6480596	0.434541
12:6480502-6480696	-0.630006
12:6480974-6481168	-0.503917
12:6481174-6481368	-0.0530897
12:6481274-6481468	-0.44612
12:6481374-6481568	0.310187
12:6481474-6481668	1.00706
12:6481674-6481868	0.0268228
12:6481774-6481968	-0.282044
12:6481874-6482068	0.380914
12:6482074-6482268	-0.204731
12:6482174-6482368	0.0312218
12:6482274-6482468	-0.188185
12:6482374-6482568	0.845748
12:6482491-6482685	0.1429
12:71557136-71557330	2.22647
12:96028469-96028663	0.0148527
12:96028569-96028763	-0.750393
12:96028669-96028863	0.624546
12:96028769-96028963	-0.220919
13:101169599-101169793	0.463457
13:101169799-101169993	0.00578656
13:101169899-101170093	0.0749948
13:101169999-101170193	-0.399521
13:101170099-101170293	0.141469
13:101170205-101170399	-0.615218
13:101385999-101386193	-0.0838519
13:101386205-101386399	-0.185905
13:101386402-101386596	-0.535753
13:103482799-103482993	-0.2463
13:103482902-103483096	-0.0650956
13:103483005-103483199	-0.184006
13:111560599-111560793	-0.133631
13:111560702-111560896	-0.0447291
13:113663899-113664093	0.424331
13:113663999-113664193	1.95637
13:113664099-113664293	1.76491
13:113664199-113664393	0.290134
13:113664399-113664593	0.261972
13:113664499-113664693	-0.0443293
13:21069600-21069794	0.0461101
13:21069700-21069894	0.807025
13:21069800-21069994	0.0836321
13:21069900-21070094	-0.114432
13:21070200-21070394	-0.146225
13:21070300-21070494	-0.662804
13:21070400-21070594	-0.382317
13:21070500-21070694	-0.267471
13:21070600-21070794	-0.282688
13:21070700-21070894	-0.756102
13:21070806-21071000	-0.413557
13:32828400-32828594	0.0758335
13:32828700-32828894	0.062069
13:32829000-32829194	-0.342431
13:32829100-32829294	-0.725789
13:32829200-32829394	-0.104479
13:32829500-32829694	0.311393
13:32829606-32829800	-0.558458
13:49888199-49888393	0.0051168
13:49888399-49888593	0.367248
13:49888499-49888693	0.207227
13:50817999-50818193	-0.43806
13:50818099-50818293	-0.244391
13:50818199-50818393	-0.14375
13:50818399-50818593	-0.678093
13:50818499-50818693	0.0815737
13:50818599-50818793	-0.11487
13:50818699-50818893	0.533286
13:50818899-50819093	-0.011419
13:50819099-50819293	-0.117281
13:50819299-50819493	1.46394
13:50819499-50819693	-0.560715
13:50893676-50893870	-0.219739
13:50893776-50893970	-0.205838
13:50893876-50894070	-0.084083
13:50893976-50894170	-0.261383
13:50894076-50894270	0.441086
13:50894176-50894370	0.0292898
13:50894376-50894570	0.213013
13:50894576-50894770	0.196463
13:50894602-50894796	-0.260046
13:52338799-52338993	0.577358
13:52338899-52339093	0.84131
13:52338999-52339193	1.12683
13:52339205-52339399	0.303736
13:94427899-94428093	-0.847415
13:94428099-94428293	0.166852
13:98814002-98814196	-0.130267
13:98814010-98814204	-0.471682
13:98814110-98814304	-0.132401
13:98814202-98814396	-0.378223
13:98814210-98814404	-0.452501
13:98814310-98814504	-0.629986
13:98814410-98814604	-0.386618
13:98814510-98814704	-0.107347
13:98814566-98814760	-0.197295
13:98898702-98898896	-0.402047
13:98898999-98899193	-0.304485
13:98899099-98899293	0.476131
13:98899199-98899393	-0.0712849
13:98899299-98899493	0.983912
13:98899405-98899599	1.07568
14:100018247-100018441	0.477709
14:100018347-100018541	0.938684
14:100018447-100018641	1.36777
14:100018647-100018841	1.10375
14:100018747-100018941	0.918918
14:100018847-100019041	1.01124
14:100018947-100019141	2.1952
14:100019047-100019241	1.7259
14:100019147-100019341	-0.0687179
14:100019347-100019541	0.342218
14:100019547-100019741	0.0397864
14:100019647-100019841	-0.470841
14:100019747-100019941	0.243457
14:100019947-100020141	0.649317
14:100020147-100020341	0.720276
14:100020247-100020441	0.226721
14:100020347-100020541	0.955637
14:100020547-100020741	1.15905
14:100020647-100020841	-0.180355
14:100020747-100020941	0.557423
14:100020847-100021041	0.222272
14:100020947-100021141	0.496058
14:100021047-100021241	0.557705
14:100021147-100021341	0.945302
14:100021247-100021441	0.240563
14:100021347-100021541	0.636262
14:100021447-100021641	0.936933
14:100021547-100021741	1.15779
14:100021647-100021841	0.728256
14:100021747-100021941	-0.416082
14:100021847-100022041	-0.0995161
14:100021947-100022141	0.69782
14:100022047-100022241	-0.105683
14:100022147-100022341	0.089907
14:100022453-100022647	-0.168552
14:102197047-102197241	1.12111
14:102197347-102197541	-0.24609
14:102197547-102197741	-0.16683
14:102197647-102197841	0.995881
14:102197747-102197941	0.986666
14:102197847-102198041	1.83635
14:102197947-102198141	1.40372
14:102198047-102198241	0.385392
14:102198247-102198441	-0.310473
14:102198447-102198641	-0.430019
14:102198653-102198847	0.758114
14:105147255-105147449	0.977342
14:105147455-105147649	0.79926
14:105147555-105147749	0.672249
14:105147655-105147849	0.96913
14:105233155-105233349	-0.410517
14:105233255-105233449	-0.490748
14:105233755-105233949	0.995503
14:105233855-105234049	0.827516
14:105234055-105234249	-0.396394
14:105234255-105234449	-0.523856
14:105234555-105234749	0.84379
14:105234655-105234849	0.489506
14:105234761-105234955	0.646998
14:25308160-25308354	-0.351839
14:25308260-25308454	-0.258008
14:25308360-25308554	-0.124794
14:25308860-25309054	0.826496
14:25309160-25309354	0.237061
14:25309360-25309554	-0.498009
14:25309460-25309654	-0.149497
14:25309560-25309754	0.171038
14:25309860-25310054	-0.279908
14:25309960-25310154	-0.136655
14:25310060-25310254	0.0226791
14:31559849-31560043	-0.623908
14:31560049-31560243	0.110942
14:31560149-31560343	-0.319529
14:31560249-31560443	-0.181182
14:31560849-31561043	-0.179125
14:31561149-31561343	0.357152
14:31561249-31561443	-0.384418
14:31561349-31561543	0.448157
14:31561449-31561643	0.250077
14:31561549-31561743	0.102658
14:31561655-31561849	-0.215886
14:31698049-31698243	-1.31684
14:31698149-31698343	-0.535968
14:31698249-31698443	-0.0428358
14:31698449-31698643	0.0724931
14:31698549-31698743	0.0967723
14:31698849-31699043	-0.721598
14:31698949-31699143	-0.0524304
14:31699149-31699343	0.167706
14:31699449-31699643	0.0419703
14:31699549-31699743	0.893882
14:31699649-31699843	0.269041
14:34965749-34965943	1.03405
14:34965849-34966043	-0.10952
14:34966249-34966443	0.951185
14:34966349-34966543	0.489241
14:34966749-34966943	-0.509425
14:34966849-34967043	-0.165712
14:34967049-34967243	-0.00690867
14:34967249-34967443	-1.13231
14:34967349-34967543	-0.551564
14:34967449-34967643	-0.511715
14:34967749-34967943	0.414463
14:34967855-34968049	-0.593217
14:35303249-35303443	-0.330249
14:35303449-35303643	0.568774
14:35303549-35303743	-0.0990545
14:35303649-35303843	-0.503221
14:35303849-35304043	0.162908
14:35304055-35304249	0.11593
14:35628249-35628443	-0.103948
14:35628449-35628643	0.0828482
14:35628549-35628743	-0.120135
14:35628749-35628943	-0.26275
14:35628849-35629043	-0.81252
14:35628949-35629143	0.0959143
14:35629349-35629543	-0.521213
14:35629455-35629649	-0.110209
14:39845849-39846043	0.0281118
14:39845949-39846143	-0.1047
14:39846255-39846449	-0.541507
14:39846452-39846646	-0.308782
14:50453250-50453444	0.553608
14:50453450-50453644	0.0382784
14:50453550-50453744	0.122165
14:50453650-50453844	0.00153239
14:50453850-50454044	-0.626169
14:50453950-50454144	-0.698032
14:50454056-50454250	1.18147
14:53167953-53168147	-0.139078
14:54348050-54348244	0.448036
14:63938847-63939041	0.792598
14:63938947-63939141	-0.0632813
14:63939147-63939341	0.482732
14:63939247-63939441	0.829745
14:63939747-63939941	0.432019
14:63939847-63940041	0.39787
14:63940147-63940341	-0.155447
14:63940347-63940541	1.34717
14:63940447-63940641	0.644143
14:63940547-63940741	-0.0955117
14:63940647-63940841	-0.684371
14:63940847-63941041	0.154544
14:63941053-63941247	-0.852553
14:65414650-65414844	0.720576
14:65414847-65415041	1.58243
14:65415047-65415241	0.799697
14:65415147-65415341	0.490194
14:65415247-65415441	0.295369
14:65415347-65415541	-0.0128031
14:65415453-65415647	0.280844
14:68648347-68648541	-0.217697
14:68648447-68648641	0.351048
14:68844247-68844441	1.01892
14:68844350-68844544	-0.158007
14:68844453-68844647	-0.362321
14:69421747-69421941	-0.121206
14:69421847-69422041	-0.668301
14:69421947-69422141	0.488902
14:69422047-69422241	1.38788
14:69422147-69422341	0.378566
14:69422247-69422441	0.805714
14:69422347-69422541	0.721569
14:69422447-69422641	0.131186
14:69422647-69422841	0.705954
14:69422747-69422941	0.29161
14:69422847-69423041	0.327668
14:69423053-69423247	-0.506849
14:76089747-76089941	-0.19596
14:76089947-76090141	0.0955318
14:76090047-76090241	-0.033318
14:76090147-76090341	-0.495306
14:76090253-76090447	-0.373629
14:94524447-94524641	0.456442
14:94524547-94524741	-0.101246
14:94524647-94524841	-0.322827
14:94524747-94524941	-0.60456
14:94524947-94525141	-1.41544
14:94525347-94525541	-0.0480958
14:94525447-94525641	-0.0444178
14:94525647-94525841	-0.560913
14:94526047-94526241	-0.553925
14:94526147-94526341	0.00626474
14:94526247-94526441	-0.315068
14:94526347-94526541	0.297258
14:94526447-94526641	0.165147
14:94526547-94526741	-0.160393
14:94526653-94526847	0.282817
14:94783547-94783741	-0.303267
14:94783647-94783841	0.15135
15:101610321-101610515	0.727493
15:101610421-101610615	-1.84304
15:101610521-101610715	0.0386471
15:101610521-101610715	-0.574164
15:101610621-101610815	0.332383
15:101610721-101610915	0.810845
15:101610821-101611015	0.0243481
15:101611121-101611315	0.595704
15:101611277-101611471	-0.399155
15:101611321-101611515	-0.174878
15:101611377-101611571	-0.159724
15:101611421-101611615	-0.244928
15:101611477-101611671	-0.312559
15:101611577-101611771	0.733176
15:101611677-101611871	-0.30188
15:101611877-101612071	-0.0689267
15:101611977-101612171	0.57181
15:101612083-101612277	0.561324
15:39726711-39726905	0.116162
15:39726911-39727105	1.26658
15:41085508-41085702	1.49273
15:41085608-41085802	1.80193
15:41085708-41085902	1.34167
15:41085808-41086002	-0.166891
15:41085908-41086102	0.405831
15:41086008-41086202	0.48407
15:41086208-41086402	0.135992
15:41086314-41086508	0.112337
15:45271408-45271602	-0.225723
15:45271508-45271702	-0.111409
15:45271708-45271902	0.242211
15:45271808-45272002	0.903515
15:45271908-45272102	0.242519
15:45272008-45272202	0.626648
15:45272208-45272402	-0.408844
15:52300908-52301102	0.523802
15:52301008-52301202	-0.128344
15:52301108-52301302	0.268827
15:52301308-52301502	1.15478
15:52301408-52301602	-0.364992
15:52301508-52301702	-0.815709
15:52301608-52301802	0.0125858
15:52301908-52302102	0.482393
15:52302008-52302202	0.00158229
15:52302114-52302308	0.14592
15:61010608-61010802	0.0945765
15:61010914-61011108	-0.0258751
15:63113647-63113841	0.124878
15:63113847-63114041	1.39162
15:63113947-63114141	1.48352
15:63114153-63114347	1.0111
15:65108747-65108941	1.0747
15:65108850-65109044	0.942748
15:65108953-65109147	0.597348
15:68497546-68497740	0.458332
15:68497646-68497840	0.397337
15:68497752-68497946	-0.0876179
15:68497946-68498140	0.541212
15:68498152-68498346	1.19555
15:72040046-72040240	1.85249
15:72040146-72040340	0.106616
15:72040446-72040640	-0.199916
15:74736547-74736741	-0.0929304
15:74736647-74736841	0.377625
15:74736847-74737041	0.22711
15:74737047-74737241	-0.378832
15:74737147-74737341	0.223142
15:74737247-74737441	-0.0878299
15:74737447-74737641	0.343925
15:74737547-74737741	-0.0130029
15:74737647-74737841	1.18322
15:74737747-74737941	0.165635
15:74737847-74738041	0.718712
15:74737947-74738141	0.137695
15:74738047-74738241	-0.455205
15:74738247-74738441	0.201913
15:74738347-74738541	0.944564
15:74738447-74738641	0.301329
15:74738547-74738741	0.363232
15:74738647-74738841	-0.354239
15:74739247-74739441	0.341519
15:74739353-74739547	-0.304172
[truncated: 4,861 more rows]

## Sheet: S2 TF motif enrichment
Table S2. TF motif enrichment
Motif	Unique to Human	Unique to Marmoset	Present in both	FPKM in HepG2
AHR	2	0	1	6.91
AIRE	3	7	1	0
ALX1	2	3	1	0
ANDR	8	5	15	0
AP2A	44	23	69	0
AP2B	43	17	49	0
AP2C	37	18	73	0
AP2D	33	33	46	0
ARI5B	4	6	3	16.03
ARNT	8	5	3	19.76
ARNT2	39	19	23	1.24
ATF1	6	4	3	39.51
ATF2+ATF4	6	1	8	70.09
ATF3	11	7	7	9.91
ATF5	11	13	16	3.95
ATF6A	21	9	4	11.06
BACH1	11	9	17	12.65
BARX2	2	2	3	0
BATF	12	5	53	0.28
BCL6	8	4	9	41.22
BHE40	6	6	3	38.84
BHE41	15	25	26	0.03
BMAL1	13	11	7	3.42
BPTF	12	6	4	56.23
BRAC	0	5	4	0
BRCA1	3	5	7	10.02
CDC5L	1	0	1	8.36
CDX1	0	1	3	0.02
CDX2	0	3	4	0
CEBPA	6	6	3	18.92
CEBPB	5	5	3	21.48
CEBPD	6	2	4	17.4
CEBPE	2	1	0	0.07
CEBPG	7	4	7	19.56
CEBPZ	3	6	2	11.97
COE1	28	33	60	0
COT1	21	19	53	45.42
COT2	29	29	65	3.58
CREB1	6	0	3	39.36
CREM	5	8	9	16.25
CRX	0	2	3	0
CTCF	46	33	39	12.45
CUX1	4	3	1	11.45
CXXC1	8	2	1	29.57
DBP	3	3	5	1.33
DDIT3	10	0	1	38.41
DLX2	1	2	2	0.05
DLX3	4	1	4	0.02
E2F1	20	14	13	19.45
E2F2	9	1	1	0.49
E2F3	3	2	0	6.46
E2F4	11	10	7	69.26
E2F5	4	3	3	40.39
E2F6	37	26	45	20.77
E2F7	5	4	3	1.3
E4F1	6	0	1	10.5
EGR1	27	19	20	3.13
EGR2	23	28	27	0.04
EGR3	15	8	9	0.03
EGR4	39	22	64	0
EHF	14	15	21	0.03
ELF1	15	13	43	19.41
ELF2	16	24	37	21.98
ELF3	16	19	23	41.94
ELF5	3	17	13	0.39
ELK1	11	4	28	3.32
ELK3	16	19	31	2.2
ELK4	10	9	21	6.41
ENOA	18	12	9	2269.3
EOMES	0	1	0	0.1
EPAS1	10	19	10	136.86
ERG	8	9	22	0
ERR1	12	16	30	13.79
ERR2	15	12	31	0.26
ESR1	25	36	41	0
ESR2	28	29	39	0.01
ETS1	15	8	38	0.26
ETS2	24	24	24	49.46
ETV4	17	18	42	252.05
ETV5	11	8	14	45.8
ETV7	14	22	31	0
EVI1	3	3	1	0.03
FEV	5	15	18	0
FLI1	40	14	40	0
FOS	7	11	19	12.15
FOSB	11	7	43	2.13
FOSL1	16	16	53	3.1
FOSL2	11	8	53	13.77
FOXA1	12	3	26	33.03
FOXA2	14	3	26	6.71
FOXA3	17	5	16	36.28
FOXC1	7	4	12	0.32
FOXC2	5	7	9	0
FOXD1	4	3	5	0.04
FOXD3	14	2	13	0
FOXF1	11	4	13	0
FOXF2	12	7	14	0.01
FOXI1	5	8	0	0
FOXJ2	16	3	19	2.18
FOXJ3	10	10	10	36.82
FOXM1	8	4	4	13.01
FOXO1	8	7	10	9.94
FOXO3	8	8	14	16.99
FOXO4	4	3	9	3.99
FOXP2	7	8	10	0.68
FOXP3	3	2	3	0.03
FOXQ1	5	3	9	10.32
FUBP1	8	4	4	74.56
GABP1+GABP2	11	11	36	0.08
GABPA	18	15	41	5.81
GATA1	5	3	9	0.01
GATA2	7	3	5	2.68
GATA3	9	3	5	0
GATA4	6	3	7	14.37
GATA5	3	1	4	0.09
GCM1	12	10	6	0.03
GCR	24	24	34	7.65
GFI1	5	12	7	7.99
GFI1B	6	11	7	0.1
GLI1	23	30	16	0.07
GLI2	17	16	6	0
GLI3	14	15	13	0
GLIS3	28	26	22	0.1
HAND1	11	14	14	0
HBP1	7	6	0	33.68
HEN1	34	27	61	0.43
HES1	11	30	14	11.74
HESX1	14	9	11	0.46
HEY2	28	26	24	0.03
HIC1	13	18	13	0.03
HIF1A	7	8	5	31.65
HINFP	8	7	0	16.31
HLF	3	3	2	262.5
HLTF	24	23	23	9.12
HMGA1	4	2	2	89.23
HMGA2	2	4	0	59.48
HNF1A	8	3	7	10.23
HNF4A	38	13	49	61.72
HNF4G	36	23	52	13.71
HSF1	16	16	6	26.67
HSF2	17	13	9	19.95
HTF4	17	21	43	36.94
HXA1	2	3	6	0.13
HXA7	2	2	0	0.04
HXB1	8	8	8	0
IKZF1	20	29	49	0
INSM1	30	22	25	0
IRF1	8	9	10	3.1
IRF2	9	8	11	21.93
IRF3	12	12	14	47.21
IRF4	11	16	19	0.05
IRF5	5	12	7	1.53
IRF7	10	6	9	0
IRF8	22	10	20	0
IRF9	8	7	3	37.76
ISL1	3	2	4	0
ITF2	17	13	28	0
JUN	10	6	54	13.87
JUNB	12	7	56	6.25
JUND	10	7	55	45.63
KAISO	5	12	10	4.95
KLF1	37	27	35	0
KLF15	46	44	64	5.42
KLF3	12	24	12	29.05
KLF4	30	31	64	0.28
KLF6	29	35	57	55.28
KLF8	24	18	16	0.02
LEF1	5	2	3	0.22
LHX2	3	0	2	0
LHX3	2	2	0	0.01
MAF	13	16	28	0.05
MAFA	29	36	48	0.07
MAFB	12	16	21	0.06
MAFG	11	11	6	15.2
MAFK	6	16	35	5.58
MAX	16	8	8	22.52
MAZ	48	26	125	154.22
MBD2	15	9	4	14.47
MCR	16	14	7	0.2
MECP2	18	19	4	6.3
MEF2A	2	0	3	18.44
MEF2C	3	2	3	0
MEF2D	3	1	2	2.96
MEIS1	7	5	4	2.88
MEIS2	12	9	5	8.06
MITF	15	17	15	0.1
MLXPL	28	18	15	45.66
MSX2	2	3	3	0
MTF1	10	12	5	1.82
MYB	6	6	4	0.03
MYBB	3	6	0	9.09
MYC	11	11	8	50.48
MYCN	10	6	4	0
MYF6	19	20	48	0
MYOD1	22	19	37	0
MYOG	28	22	37	0
MZF1	26	31	35	6.17
NANOG	5	3	0	0.03
NDF1	22	16	43	0
NF2L1	11	11	6	178.51
NF2L2	10	16	34	162.79
NFAC1	7	4	10	0.01
NFAC2	3	9	13	1.46
NFAC3	7	8	9	48.15
NFAT5	9	12	13	41.25
NFE2	16	12	33	3.44
NFIA+NFIB+NFIC+NFIX	28	20	51	0.72
NFIL3	3	1	3	41.24
NFKB1	22	15	28	11.71
NFKB2	10	9	12	9.51
NFYA	4	8	2	12.17
NFYB	5	7	2	14.29
NFYC	11	15	7	56.15
NKX21	16	18	12	0
NKX22	6	7	2	0
NKX32	9	11	9	0.06
NOBOX	4	2	0	0
NR0B1	27	19	20	0
NR1D1	4	1	3	2.08
NR1H2	19	9	10	7.85
NR1H4	20	13	18	21.26
NR1I2	17	13	16	6.49
NR1I3	18	16	25	0.47
NR2C1	12	14	20	54.81
NR2C2	28	18	46	9.03
NR2F6	22	22	19	23.55
NR4A1	18	11	36	12.04
NR4A2	15	10	21	0
NR4A3	16	15	30	0.07
NR5A2	17	15	39	0.18
NR6A1	7	11	14	22.48
NRF1	11	11	15	7.16
ONEC2	8	4	1	2.44
OTX1	2	8	1	0.78
OTX2	3	1	2	0
OVOL1	7	8	3	0.01
P53	26	24	94	9.66
P63	10	18	13	0
P73	0	0	347	0.38
PAX2	11	14	12	0
PAX5	39	47	68	0
PAX6	4	6	2	0.78
PAX8	11	16	9	6.63
PBX1	3	3	2	0.18
PBX2	3	5	3	58.87
PBX3	8	3	4	4.58
PDX1	2	1	3	0
PEBB	9	13	13	16.75
PIT1	3	9	3	0
PITX2	5	4	8	0
PKNX1	4	7	5	12.39
PLAG1	45	39	94	6.39
PLAL1	31	32	50	1.75
PO2F1	5	4	8	9.19
PO2F2	3	6	4	0.13
PO5F1	4	4	4	3.35
PPARA	29	20	54	14.03
PPARD	23	19	26	10.09
PPARG	39	26	54	43.85
PRDM1	9	16	11	0.1
PRGR	18	19	24	0
PROP1	1	5	4	0
PRRX1	6	3	1	0
PRRX2	1	3	0	0.04
PTF1A	17	34	12	0
PURA	44	33	76	1.52
RARA	22	22	36	4.91
RARB	13	15	30	0.12
RARG	26	30	44	1.18
REL	19	7	20	2.82
RELB	10	12	21	1.46
REST	37	34	33	9.78
RFX1	9	17	7	0.87
RFX2	18	17	10	2.52
RFX3	7	10	4	4.03
RORA	4	5	4	30.04
RORG	6	4	4	4.97
RREB1	36	23	25	4.73
RUNX1	9	8	6	4.91
RUNX2	13	12	13	0
RUNX3	12	9	8	0.17
RXRA	31	22	38	14.37
RXRB	14	13	21	42.44
RXRG	18	7	17	0
SMAD1	33	41	56	12.64
SMAD2	15	20	33	30.79
SMAD3	20	22	24	44
SMAD4	14	20	15	53.35
SMRC1	12	15	59	36.52
SNAI1	19	17	28	0.96
SNAI2	17	12	26	0.04
SOX10	8	4	7	0
SOX13	2	1	4	11.99
SOX15	4	2	5	0.05
SOX17	4	3	4	0
SOX18	11	4	10	1.24
SOX2	8	3	7	0.01
SOX4	22	14	12	1.95
SOX5	3	1	2	14.32
SOX9	3	4	5	12.28
SP1	44	31	133	20.34
SP2	31	25	43	3.26
SP3	38	25	131	40.91
SP4	49	36	102	2.03
SPI1	24	20	38	0.01
SPIB	7	17	6	0.02
SPZ1	11	10	4	0
SRBP1	23	20	23	29.35
SRBP2	39	33	53	55.25
SRF	6	4	3	33.57
SRY	6	5	3	3.57
STAT1	5	5	19	16.61
STAT2	12	10	15	64.12
STAT3	5	6	21	47.6
STAT4	3	7	8	0.27
STAT6	3	6	5	47.35
STF1	17	8	36	23.09
SUH	10	17	23	25.29
TAL1	20	13	23	0.04
TBP	0	3	1	21.43
TBX2	14	14	8	2.17
TBX3	15	11	7	32.25
TBX5	12	11	15	0
TCF7	10	11	11	4.77
TEAD1	18	11	8	14.03
TEAD3	10	11	6	12.78
TEAD4	8	6	5	52.9
TEF	0	5	4	8.78
TF65	18	7	29	30.86
TF7L2	14	6	10	6.82
TFAP4	21	26	39	11.92
TFCP2	29	32	48	5.75
TFDP1	2	6	3	29.46
TFE2	12	16	19	39.39
TFE3	18	12	12	6.33
TFEB	5	4	1	14.22
TGIF1	22	21	23	57.83
THA	27	30	48	6.06
THB	32	24	40	3.88
TLX1	28	33	29	0.2
TWST1	31	15	33	0
TYY1	11	11	7	22.09
UBIP1	9	9	12	61.86
USF1	16	9	17	20.5
USF2	21	16	20	81.14
VDR	19	23	30	0.06
VSX2	1	1	3	0.04
WT1	41	29	42	0.11
XBP1	7	2	1	317.2
YBOX1	8	14	15	257.86
ZBT7A	40	36	48	3.09
ZBT7B	53	37	101	13.23
ZBTB4	21	19	9	5.64
ZBTB6	22	19	16	2.81
ZEP1	10	13	14	7.52
ZEP2	21	15	14	9.56
ZFHX3	3	0	6	3.82
ZFX	40	30	106	10.56
ZIC1	37	38	40	0
ZIC2	23	31	18	0.1
ZIC3	24	23	15	0
ZN143	27	30	35	27.29
ZN148	45	29	102	8.1
ZN219	31	20	26	26.24
ZN350	32	29	31	2.86
ZN384	9	6	6	1.97
ZN423	22	17	12	0.05
ZN589	11	12	9	4.42

## Sheet: S3 gkm predictions tiles
Table S3. gkm-SVM Prediction of Tiles
Tile	log2(gkm score)	log2(STARR-seq score)
17:40400974-40401168	-0.463515	-0.385939
1:19372013-19372207	-0.015064	0.272074
20:30300955-30301149	0.473569	0.484599
2:135215630-135215824	-0.017377	0.654405
5:75817547-75817741	-0.086209	0.0127495
10:88905994-88906188	-0.172846	0.173787
22:24980100-24980294	0.527428	-0.130771
6:129959707-129959901	-0.634447	-0.24032
11:62276224-62276418	-0.268792	0.791699
2:169347654-169347848	0.021077	-0.186323
2:64250896-64251090	0.314919	-0.0322298
9:126232079-126232273	-0.79383	0.545156
1:150975476-150975670	0.236697	0.118209
10:97217610-97217804	-0.525487	0.57457
1:19372513-19372707	-0.087409	0.0662897
19:18589500-18589694	0.551146	1.23727
20:49067793-49067987	0.390987	0.197418
16:52599699-52599893	-0.089741	0.113736
21:38233736-38233930	-0.1374	-0.143983
1:47657513-47657707	0.399651	0.699162
17:53529101-53529295	-0.13833	0.00397528
9:99161179-99161373	-0.23811	-0.566478
17:74669205-74669399	0.179014	-0.0861407
2:238623461-238623655	-0.690402	-0.186099
17:74669105-74669299	0.175253	-0.416229
1:92293712-92293906	0.04675	-0.138277
5:1565300-1565494	-0.183763	-0.0513238
12:15782033-15782227	-0.767878	0.376826
17:53528101-53528295	-0.411227	-0.36781
17:66380505-66380699	-0.417306	-0.344695
12:112211117-112211311	-0.147508	-0.193645
17:77961405-77961599	0.178125	0.163818
2:122325940-122326134	-0.006802	-0.152303
8:17473024-17473218	-0.283948	-0.520322
10:80946194-80946388	-0.320494	0.0596731
16:72107802-72107996	-0.372781	0.495497
14:100019147-100019341	0.169822	-0.0687179
2:168683354-168683548	-0.707016	-0.557183
3:124420510-124420704	-0.446945	0.28657
9:67292129-67292323	-0.490415	-0.655159
18:39918702-39918896	-0.174846	-0.667835
10:124066810-124067004	-0.312525	0.0230267
1:229283777-229283971	-0.302837	0.348309
17:19220407-19220601	-0.081914	-0.168778
5:118639201-118639395	-0.528939	-0.290545
X:41241556-41241750	0.033568	-0.504502
18:68044220-68044414	-0.7201	0.0617857
2:241519327-241519521	0.353459	0.998152
11:72868952-72869146	0.283592	0.446184
17:17614075-17614269	0.194328	0.74886
1:234852377-234852571	-0.136891	-0.375756
14:50453950-50454144	-0.428333	-0.698032
2:113570029-113570223	-0.325212	0.769242
1:23703613-23703807	0.314313	0.395673
8:134381118-134381312	-0.485811	0.0876529
21:46776372-46776566	-0.14128	0.0203262
14:31561349-31561543	-0.118837	0.448157
10:60796794-60796988	-0.524216	0.0687997
4:40674543-40674737	-0.038723	-0.447966
2:8261849-8262043	-0.390329	-0.497864
3:193429206-193429400	0.171715	0.466727
1:234851777-234851971	-0.26968	0.938665
21:46776672-46776866	0.048944	0.194763
16:68992699-68992893	0.006702	-0.249831
20:50647958-50648152	-0.157037	-0.142182
21:43098331-43098525	0.199449	1.05693
19:8438500-8438694	0.119534	-0.116332
10:114056710-114056904	-0.244741	-0.506382
3:172416506-172416700	0.16778	-0.2087
3:99614510-99614704	-0.233548	-0.124018
20:25319900-25320094	-0.175414	-0.984821
8:11489397-11489591	0.170489	-0.0586061
10:114056310-114056504	-0.279283	0.168985
17:55609001-55609195	0.292392	-0.188986
22:30901206-30901400	0.785891	0.82852
17:55608801-55608995	-0.159171	-0.527296
20:44574593-44574787	0.435863	0.83341
10:77794294-77794488	-0.377796	0.108534
22:29418500-29418694	-0.342905	-0.954303
9:133374679-133374873	0.407703	-2.44022
3:36974396-36974590	-0.567389	2.23468
7:73027764-73027958	-0.376854	-0.327742
17:41536280-41536474	0.129279	-1.12095
3:187841206-187841400	-0.308224	-0.295432
19:47598660-47598854	0.341633	0.373954
3:194886153-194886347	-0.342468	-0.185006
17:77963005-77963199	0.114684	-1.2976
17:80200311-80200505	0.57072	0.754959
1:154904876-154905070	-0.491771	0.349416
7:73687070-73687264	0.316115	0.263954
1:31974813-31975007	0.303275	1.09031
16:67760505-67760699	0.282685	0.731222
1:234858677-234858871	0.057107	0.704679
12:122883747-122883941	-0.129576	0.28061
1:56797112-56797306	-0.569577	-0.482709
8:140980818-140981012	0.369868	0.584389
17:78765605-78765799	-0.447367	0.478855
12:123735247-123735441	0.192203	-0.100881
20:25320000-25320194	0.117569	-0.269332
6:81237881-81238075	-0.289815	-0.231691
1:100951112-100951306	-0.439351	-0.0806896
9:104085979-104086173	-0.105569	-0.394671
11:952400-952594	0.123055	0.120865
1:17087413-17087607	0.41827	1.39967
18:39920602-39920796	-0.538922	0.161184
7:659108-659302	0.240211	0.242268
12:6480302-6480496	0.56431	0.776657
16:88268799-88268993	0.555615	0.766701
2:237876661-237876855	-0.341101	-0.825898
20:49056993-49057187	-0.258004	0.531893
2:9375249-9375443	-0.131048	-0.0533066
2:239359361-239359555	0.59673	1.32407
17:74247605-74247799	0.152787	0.0284334
16:88267499-88267693	-0.441063	-0.0147395
10:11917394-11917588	0.816785	1.05782
1:65378212-65378406	0.064085	0.00327089
22:40915457-40915651	-0.254088	0.126956
19:8439600-8439794	-0.126522	-0.335983
10:123822513-123822707	-0.012984	0.00926452
11:72868552-72868746	0.687231	1.22833
6:107247313-107247507	0.295618	0.225766
1:94776012-94776206	-0.187588	-0.153583
2:219609256-219609450	-0.616411	-0.551861
16:75024699-75024893	0.05751	0.442513
8:103807324-103807518	0.560177	0.476629
20:62868156-62868350	0.051404	1.36293
7:1506274-1506468	0.365299	1.07964
8:347203-347397	-0.426475	0.517348
7:98970564-98970758	-0.040834	0.274281
19:7198606-7198800	0.475717	0.562821
6:129993707-129993901	-0.337312	-0.787744
14:69422647-69422841	-0.151242	0.705954
22:37897954-37898148	0.526955	-0.0872593
22:36902910-36903104	0.778336	0.492219
17:19241507-19241701	0.462602	1.17675
16:88571399-88571593	0.746154	0.612172
6:11252017-11252211	0.190558	-0.158672
21:45148072-45148266	0.082164	0.545222
7:65798265-65798459	-0.266512	-0.335579
7:29248175-29248369	-0.61833	0.599222
16:16300658-16300852	-0.113598	0.101786
9:126231079-126231273	-0.013736	0.260261
14:69421947-69422141	-0.135476	0.488902
17:48738301-48738495	0.557797	0.915414
7:98048264-98048458	-0.136458	2.04013
20:47001993-47002187	0.591379	1.84669
2:201270455-201270649	0.027546	-0.00683964
3:99654580-99654774	-0.31214	0.323271
5:52005243-52005437	-0.6327	-0.0253339
22:19951400-19951594	0.522806	0.912851
1:234851677-234851871	0.073745	0.964444
12:123735047-123735241	-0.122239	-0.441944
1:235009677-235009871	-0.241714	-0.324916
10:124067010-124067204	-0.452785	-0.274309
20:30309531-30309725	-0.104548	0.250923
15:45272008-45272202	-0.577835	0.626648
11:67912524-67912718	0.071342	0.493134
4:6690266-6690460	0.404884	-0.0279403
6:168250551-168250745	0.089914	0.684166
9:136842979-136843173	0.572914	0.675997
1:22300137-22300331	-0.19141	-0.322908
4:40674443-40674637	-0.340585	-0.232953
6:30483821-30484015	0.302052	0.586145
X:73461778-73461972	0.08192	-0.189729
19:8438900-8439094	0.386827	0.438501
17:78765105-78765299	-0.238611	3.38371
2:153267054-153267248	0.302722	-0.101707
2:9374749-9374943	0.47159	0.152218
3:149560910-149561104	-0.71837	-0.417898
7:98048964-98049158	-0.137696	-0.199195
2:47301896-47302090	0.528859	1.16457
19:18615100-18615294	-0.71299	0.0698706
17:25787047-25787241	0.18191	0.853032
10:11917094-11917288	0.241834	-0.319719
2:241518927-241519121	0.055044	-0.132862
11:72869452-72869646	-0.108333	0.198688
1:213544777-213544971	-0.641692	-0.42782
15:72040146-72040340	-0.409813	0.106616
1:27272513-27272707	-0.511448	0.53088
16:72107905-72108099	-0.220596	1.10099
1:92294112-92294306	0.258171	0.448289
2:241520127-241520321	-0.016242	-0.378959
X:146966808-146967002	-0.614344	-0.747736
2:243022727-243022921	-0.192674	0.59113
18:10900400-10900594	-0.534045	0.132843
12:1868839-1869033	-0.334176	0.143184
16:57669705-57669899	0.133931	0.183931
15:101610621-101610815	0.293014	0.332383
19:1245400-1245594	0.886107	1.2707
22:50825234-50825428	0.228924	0.354963
22:23632606-23632800	0.262992	0.784913
14:102198653-102198847	-0.203737	0.758114
1:229163983-229164177	0.772155	0.234632
10:73735794-73735988	-0.288321	-0.515453
17:77963205-77963399	-0.328075	0.0292008
15:93454896-93455090	-0.16477	0.16253
11:118550093-118550287	0.549858	0.482466
9:130877579-130877773	0.387956	1.57904
2:127753230-127753424	-0.172701	-0.169643
1:160983176-160983370	0.170552	-0.318985
9:67301380-67301574	0.546112	0.483684
18:68088020-68088214	-0.839711	0.802517
19:18615000-18615194	0.03468	0.505333
1:17093926-17094120	-0.551244	-0.489865
5:52006043-52006237	0.039561	-0.108332
17:66789205-66789399	0.074796	0.133947
14:105147455-105147649	0.692087	0.79926
1:17087813-17088007	-0.064174	0.58579
7:1132474-1132668	0.167874	1.40567
6:7141701-7141895	-0.075942	-0.221605
1:56796812-56797006	-0.319474	0.169199
1:117051883-117052077	-0.198675	0.0438409
17:66379905-66380099	-0.715592	-0.0598944
6:168069551-168069745	0.479079	0.626695
15:101611877-101612071	0.375694	-0.0689267
2:32514496-32514690	-0.930502	-1.01225
9:115258879-115259073	0.078914	0.233405
6:168134751-168134945	-0.551564	0.563679
12:57495633-57495827	-0.537933	1.31313
14:100020147-100020341	0.191752	0.720276
6:30732521-30732715	-0.077676	-0.192288
11:46582030-46582224	0.146218	-0.0298176
5:172216294-172216488	0.1632	-1.61381
1:150975076-150975270	-0.291409	-0.125495
1:39864413-39864607	0.220092	0.116558
5:1563300-1563494	0.363269	1.13167
18:6405300-6405494	0.213141	0.571397
15:85149496-85149690	-0.432494	-0.386807
21:48042175-48042369	0.116112	0.155287
19:17908200-17908394	-0.202743	0.759409
1:17087213-17087407	0.565193	0.987358
1:47656813-47657007	0.002273	0.598114
2:168683754-168683948	-0.146388	0.235602
2:113569129-113569323	0.394907	0.644982
16:12737599-12737793	-0.416811	-0.219721
2:241519827-241520021	-0.142889	0.526776
19:45959060-45959254	0.343915	2.55816
12:122884147-122884341	-0.137084	-0.41016
12:71557136-71557330	-0.091958	2.22647
13:32829200-32829394	-0.000728	-0.104479
18:10900500-10900694	-0.544021	0.564438
9:67301980-67302174	-0.17594	0.187172
16:24748799-24748993	-0.592604	0.0202197
9:133375679-133375873	0.004015	0.342596
17:53529601-53529795	-0.336805	-0.537025
22:50824934-50825128	-0.060996	0.033256
7:73994664-73994858	0.399715	0.625885
6:151381507-151381701	-0.138159	0.483492
2:232566656-232566850	0.279251	0.838776
1:85796512-85796706	-0.327273	-0.217663
6:37051122-37051316	-0.094162	0.391236
1:181104077-181104271	0.361715	1.02578
14:35629349-35629543	-0.396987	-0.521213
5:81931744-81931938	-0.577221	0.0790241
2:219611156-219611350	-0.184285	-0.366152
2:241519527-241519721	0.08866	0.433535
6:168081251-168081445	0.040022	-0.0343132
11:93886052-93886246	0.113449	0.34316
4:152236150-152236344	-0.185014	-0.072789
8:41867946-41868140	0.103848	-0.092983
3:149561210-149561404	-0.596748	-0.0103199
7:46194575-46194769	-0.230411	0.452533
1:234855777-234855971	0.017522	0.330113
22:36660054-36660248	0.745244	0.576066
8:8146381-8146575	-0.64283	0.220441
6:11367914-11368108	-0.484938	0.570758
1:246750377-246750571	0.148547	-1.3068
17:27235974-27236168	-0.412883	1.52156
21:46776872-46777066	-0.227149	0.188139
6:30483621-30483815	0.133767	-0.329633
8:134381418-134381612	0.373519	-0.074317
2:239313261-239313455	0.327015	0.707783
2:47302496-47302690	-0.256311	-0.414888
17:73643005-73643199	0.043203	-0.0529737
3:194884653-194884847	-0.440327	0.262125
1:85795512-85795706	-0.621023	-0.0835892
18:3038331-3038525	0.19435	0.446118
22:29209400-29209594	0.292724	-0.302503
22:43202356-43202550	0.217497	0.309464
16:29271199-29271393	0.694175	0.392666
11:19932724-19932918	-0.672572	0.0829706
2:135190630-135190824	-0.082501	0.751792
22:19878803-19878997	0.128951	0.70864
19:17908700-17908894	0.276825	0.227229
1:65378012-65378206	0.036686	0.489302
18:39920502-39920696	-0.442329	-0.223052
6:82647581-82647775	-0.371586	-0.0038066
20:30298555-30298749	-0.083973	-0.721719
6:7139301-7139495	0.542233	1.1203
16:88266899-88267093	0.131714	0.366637
3:194886627-194886821	-0.043997	0.178964
17:80198711-80198905	0.955112	0.66963
10:114035910-114036104	-0.917905	0.0272071
5:158609622-158609816	0.303734	-0.459315
14:34965749-34965943	-0.664376	1.03405
20:49013393-49013587	0.667762	0.910912
6:11368314-11368508	0.138733	0.29984
10:22970894-22971088	-0.622398	0.476008
19:47429160-47429354	-0.107941	0.558441
1:112275877-112276071	-0.123538	0.286414
22:41793754-41793948	-0.283152	0.0207359
20:30303731-30303925	0.367514	-0.492834
10:60796494-60796688	-0.08314	0.00572485
17:48738701-48738895	0.023111	0.215967
8:30375158-30375352	-0.290529	0.128331
2:243022327-243022521	0.308633	-0.147714
6:38122822-38123016	-0.139736	0.441268
17:80198611-80198805	0.644585	1.44362
22:51138234-51138428	0.363467	0.331637
20:30300855-30301049	0.282847	1.15989
22:32022800-32022994	0.272352	0.420662
13:98814010-98814204	0.590452	-0.471682
17:79958163-79958357	1.02876	1.37058
13:21069800-21069994	-0.454293	0.0836321
4:6691666-6691860	0.847402	1.16576
2:224624456-224624650	0.219085	0.370504
3:58033960-58034154	-0.275127	-0.360697
9:84164380-84164574	-0.3052	-0.244651
X:41241656-41241850	0.061544	0.0201432
7:139952737-139952931	0.143296	0.072067
10:22972394-22972588	-0.196293	-0.356684
2:237877061-237877255	0.283083	1.29764
20:48937793-48937987	0.651548	1.98902
11:2008924-2009118	0.39881	1.00572
10:60796394-60796588	-0.247262	0.138833
12:6482074-6482268	-0.551487	-0.204731
7:24860775-24860969	-0.611362	-0.244718
17:55601701-55601895	-0.708591	-0.322729
12:15782233-15782427	-0.440624	0.450933
8:351606-351800	-0.317525	-0.00072836
10:73103594-73103788	0.181843	-0.116143
8:80997445-80997639	-0.314978	-0.00854462
12:1921839-1922033	0.264217	0.904147
16:29270899-29271093	0.147928	0.472684
6:107247207-107247401	-0.207359	-0.112996
9:84165386-84165580	-0.318219	-0.482537
22:51138534-51138728	0.238815	0.807233
17:41535574-41535768	-0.81304	0.840542
13:101385999-101386193	-0.429238	-0.0838519
3:120411910-120412104	0.505759	0.0171736
19:39919160-39919354	1.0964	1.1232
10:88929690-88929884	0.045415	0.95559
9:133375779-133375973	-0.342212	0.326693
17:71792305-71792499	-0.261727	-0.0521897
12:15781633-15781827	-0.491166	0.269923
2:43519896-43520090	0.063581	-0.341252
1:11902819-11903013	0.205218	0.215554
1:92295112-92295306	-0.028276	0.14296
3:46627496-46627690	-0.392602	-0.124677
14:100021047-100021241	0.099367	0.557705
14:25310060-25310254	-0.601597	0.0226791
2:217736355-217736549	-0.165657	0.681822
19:8439300-8439494	-0.505598	0.173761
1:92292912-92293106	-0.635128	-0.375952
2:43528096-43528290	-0.100252	0.0925153
16:68824099-68824293	-0.017855	-0.0686708
1:92291812-92292006	0.021359	-0.109224
18:19862702-19862896	-0.337754	0.77649
20:37614686-37614880	-0.608934	-0.86974
10:114056610-114056804	-0.056585	-0.329655
6:38123522-38123716	0.156072	0.547503
17:80199111-80199305	0.755098	1.35248
13:113664499-113664693	0.072522	-0.0443293
8:22871355-22871549	-0.357161	-0.119775
15:99211977-99212171	0.21707	0.630161
7:137680860-137681054	-0.55868	0.189981
6:7139401-7139595	-0.087417	-0.857007
20:10646802-10646996	-0.046933	-0.073181
1:47658213-47658407	0.183503	0.87975
6:81237487-81237681	-0.479389	0.4377
17:41367966-41368160	-0.103756	0.343434
X:23862879-23863073	-0.702126	-0.0649764
1:31976013-31976207	-0.621707	-0.460277
19:1373600-1373794	-0.033612	0.677087
9:116880738-116880932	-0.2079	-0.00237853
16:31889299-31889493	0.098788	-0.260178
22:45642536-45642730	0.043469	-0.492043
2:239358861-239359055	-0.437634	-0.104316
2:153342654-153342848	-0.509935	-0.0468564
1:47657313-47657507	-0.156464	1.31758
22:30608500-30608694	-0.31922	-0.57713
21:36189630-36189824	-0.027417	1.28474
7:101667980-101668174	0.057408	0.323701
12:3214439-3214633	-0.364443	-0.2492
17:53529301-53529495	-0.095023	0.769825
19:18614700-18614894	0.560189	0.788981
8:124417625-124417819	-0.056784	-0.0895531
1:39864019-39864213	-0.024579	-0.0597447
16:88571499-88571693	0.83809	1.41978
1:235009577-235009771	-0.442451	-0.314283
9:21854400-21854594	-0.134419	-0.511014
19:47599460-47599654	0.190621	-0.0387362
3:120412610-120412804	-0.028415	-0.146313
15:45271408-45271602	-0.714997	-0.225723
18:39919802-39919996	0.200288	-2.95093
10:52271794-52271988	0.293073	-0.0917284
3:45521796-45521990	0.092799	-0.464628
2:243022127-243022321	-0.441721	-0.365537
3:10266903-10267097	0.031465	-0.202391
2:87812539-87812733	-0.439093	-0.381228
7:34788875-34789069	-0.526154	-0.337639
11:12875624-12875818	-0.043417	0.369259
19:1245600-1245794	0.231774	1.2907
6:37051022-37051216	0.150704	0.181872
6:47051141-47051335	-0.503369	0.0242088
15:99212277-99212471	-0.102968	0.372601
19:7463700-7463894	0.206701	1.28669
7:65615365-65615559	-0.062133	-0.365512
5:35479643-35479837	-0.644111	-0.268875
14:25309160-25309354	-0.207277	0.237061
2:43521296-43521490	-0.42039	0.154654
19:39918960-39919154	0.189423	0.390088
10:73595894-73596088	0.097721	0.00768448
22:40895854-40896048	-0.320521	0.44121
2:239312361-239312555	0.204764	0.460164
12:110025717-110025911	0.246324	0.746192
11:73041752-73041946	0.39579	0.306959
20:30307931-30308125	0.311875	0.0461338
17:16201875-16202069	-0.194841	-0.0533545
2:239357861-239358055	0.221739	0.38851
11:67913824-67914018	0.167822	0.406718
2:9372549-9372743	-0.577176	0.685919
19:8486600-8486794	0.56569	0.743155
6:158462337-158462531	-0.612082	-0.219732
10:5061900-5062094	-0.143081	-0.485026
1:212770180-212770374	-0.343764	-0.0850376
17:19241207-19241401	0.252146	-0.0269183
20:10647402-10647596	0.233883	-0.0823936
1:234852877-234853071	0.437739	0.337006
8:48290050-48290244	-0.256776	-0.0699745
18:8730100-8730294	-0.002783	0.44582
17:25859473-25859667	0.051463	1.29271
13:50819099-50819293	-0.12037	-0.117281
9:100989985-100990179	-0.099463	0.0867315
16:70456899-70457093	-0.035923	0.296317
17:64543538-64543732	-0.113951	-0.666286
3:52211460-52211654	0.329452	0.0141955
22:23495000-23495194	0.147582	0.919979
5:1566006-1566200	0.052945	1.77863
1:15348382-15348576	-0.160613	-1.05428
9:138382579-138382773	-0.07276	0.878602
22:35709200-35709394	-0.149432	0.098512
10:5063500-5063694	0.3182	-0.201006
10:123942110-123942304	-0.54111	0.19705
6:154761008-154761202	-0.459526	0.264571
2:153266554-153266748	-0.416497	-0.528867
16:88268699-88268893	0.14849	0.408151
7:22484351-22484545	-0.263308	-0.362881
7:103029770-103029964	0.269023	0.526584
1:85796112-85796306	-0.07209	0.0792493
1:22300237-22300431	0.288309	0.0510221
17:77961605-77961799	0.168013	-0.453745
6:129959607-129959801	-0.375834	-0.742192
20:25519600-25519794	0.054955	0.086607
9:138900479-138900673	0.636388	1.69211
6:31745621-31745815	0.389755	0.179265
1:212894877-212895071	-0.30423	-0.312419
17:53526601-53526795	-0.960787	0.456655
6:168135251-168135445	0.485106	0.0252023
5:1565900-1566094	0.01155	0.593458
17:77964005-77964199	0.547459	1.28546
19:17908500-17908694	-0.06282	0.160223
1:37998313-37998507	-0.08076	-0.149872
10:5191600-5191794	-0.982319	-0.253039
17:39949474-39949668	0.985747	1.87647
2:216658455-216658649	-0.014128	0.144785
4:3829602-3829796	0.464668	1.6378
1:234856377-234856571	0.122649	0.697537
10:5063000-5063194	-0.056007	-0.147338
17:41369766-41369960	0.507405	1.30681
3:187841306-187841500	-0.460829	0.103522
10:3807600-3807794	-0.137835	-0.0102379
8:140980418-140980612	-0.171554	0.142351
1:153517776-153517970	0.466813	0.512051
17:243700-243894	0.194008	0.68544
9:138884079-138884273	-0.102236	0.20995
10:73103694-73103888	0.614896	0.34462
17:80200711-80200905	0.401709	0.715449
12:110026417-110026611	0.645944	-0.231147
1:235009377-235009571	0.19141	0.44908
14:100019647-100019841	-0.143518	-0.470841
14:63941053-63941247	-0.401561	-0.852553
1:36948413-36948607	0.677484	0.31999
9:116879638-116879832	0.034498	-0.562361
5:79525744-79525938	0.150264	-0.238783
2:101681268-101681462	-0.768555	-0.159253
1:47659019-47659213	-0.143064	-0.267614
20:50648158-50648352	0.17939	-0.319333
9:104086679-104086873	-0.290078	0.52269
2:243012827-243013021	0.715133	0.445102
6:151381913-151382107	-0.012501	-0.729646
1:31976413-31976607	0.016987	0.689674
21:45148378-45148572	0.8755	0.819913
7:2797374-2797568	-0.1509	-0.0783345
12:40225433-40225627	0.123566	0.0314897
5:1564300-1564494	0.268634	0.773133
22:41793554-41793748	0.12491	0.246024
14:100021147-100021341	0.110267	0.945302
9:116881238-116881432	-0.179552	-0.0652138
7:1506774-1506968	0.400325	1.19585
1:204062877-204063071	-0.159283	-0.416691
X:146966508-146966702	-0.07866	-0.229234
20:37614586-37614780	-0.495415	-0.0461924
8:81060645-81060839	-0.766169	0.001787
20:35573086-35573280	-0.030343	0.0700459
X:41242156-41242350	0.06802	-0.132946
18:3038058-3038252	0.190187	0.76503
2:227515162-227515356	-0.035775	0.0851056
6:34907922-34908116	-0.028072	0.542063
15:76016045-76016239	-0.31991	0.231196
17:55601201-55601395	-0.107667	-0.390808
19:1374100-1374294	-0.300284	0.81696
16:16300758-16300952	0.357123	-0.0666712
10:3783945-3784139	0.405585	-0.242056
15:74737147-74737341	-0.292195	0.223142
5:131332334-131332528	-0.04097	1.08123
3:49561396-49561590	0.044678	0.646201
10:80945494-80945688	-0.710306	-0.226657
11:93886752-93886946	-0.288803	0.129449
3:124553510-124553704	0.826766	0.211792
2:153288554-153288748	-0.69161	0.487582
18:11995600-11995794	0.102384	1.1448
17:71791705-71791899	-0.050832	-0.241509
10:97273210-97273404	-0.465999	-0.449095
9:77699083-77699277	0.275487	0.40217
1:168521776-168521970	-0.486947	-0.504988
10:101923910-101924104	-0.603689	0.337987
10:73103494-73103688	-0.549998	0.448282
1:36846619-36846813	0.330318	0.343123
X:23862779-23862973	-0.332199	-0.376026
1:234856277-234856471	-0.064882	-0.070065
22:21240000-21240194	0.226261	1.11375
10:47374611-47374805	0.136497	0.572358
10:5191700-5191894	-0.967818	-0.117092
2:231932356-231932550	-0.232299	-0.854845
6:36095622-36095816	0.363364	-0.0345723
18:72419012-72419206	-0.327058	0.590177
2:43520496-43520690	0.004908	-0.449543
13:50893976-50894170	-1.03232	-0.261383
19:18614400-18614594	0.59808	0.937459
11:47275724-47275918	0.163102	0.322277
19:47600060-47600254	0.338903	0.918494
12:110025417-110025611	0.436824	0.318015
2:43653796-43653990	-0.477641	-0.263784
16:52599499-52599693	-0.413217	-0.112515
5:77934569-77934763	-0.936016	-0.307411
2:170540454-170540648	-0.081611	-0.215601
1:92292312-92292506	0.192887	0.330741
18:3257000-3257194	-0.061481	-0.898642
18:11995200-11995394	0.295935	0.357842
1:234849977-234850171	-0.340086	-0.102076
1:27273613-27273807	0.10578	0.692032
11:327000-327194	0.514363	1.20045
21:45147972-45148166	0.587852	0.729646
2:217735955-217736149	-0.456695	-0.464026
13:98814210-98814404	-0.234654	-0.452501
18:72417812-72418006	0.114703	0.0295922
19:1373500-1373694	0.045974	0.494138
1:234851277-234851471	-0.334953	0.902107
4:187566006-187566200	-0.032429	-0.356143
6:89745581-89745775	-0.141127	-0.10113
19:1373700-1373894	0.344556	1.17623
2:232566556-232566750	-0.090709	0.81413
1:168771176-168771370	-0.306916	0.00150127
19:17907900-17908094	-0.304919	-0.514716
2:235679961-235680155	0.027249	0.124714
9:136843579-136843773	-0.083038	0.103239
5:173397194-173397388	-0.640394	0.0461604
18:39920702-39920896	-0.370616	0.260711
1:234852277-234852471	-0.485195	0.285974
20:1808300-1808494	-0.129457	-0.286897
16:27481499-27481693	-0.227405	0.28512
22:43202056-43202250	0.209996	0.730286
18:68045826-68046020	-0.055323	-0.671352
6:30732421-30732615	-0.091348	-0.0025066
16:4995447-4995641	0.010335	-0.279958
22:30608800-30608994	0.094598	-1.18872
17:76743605-76743799	-0.072729	-0.112944
3:194885053-194885247	0.184368	0.952728
3:124533310-124533504	-0.300828	-0.0410087
1:243669277-243669471	0.26888	1.13587
1:235010377-235010571	-0.620294	0.836517
11:62319224-62319418	0.209811	-0.185157
17:71275105-71275299	1.02619	0.767849
1:244371077-244371271	-0.228952	0.455961
17:55600801-55600995	0.108435	-0.168899
11:76856358-76856552	-0.009693	0.569484
3:124419510-124419704	0.350133	0.259285
7:66001265-66001459	0.057872	0.220135
2:47302196-47302390	0.223471	0.989241
2:135215530-135215724	0.186339	0.917037
X:41242056-41242250	-0.331947	0.93785
9:124510779-124510973	0.104967	-0.430248
2:122325640-122325834	-0.395812	-1.20088
20:48754793-48754987	0.073901	0.820204
19:8439100-8439294	-0.107336	0.235502
16:16316505-16316699	-0.35799	0.403628
3:71137210-71137404	0.413243	0.0181937
12:6481874-6482068	0.10661	0.380914
17:77962605-77962799	0.541239	0.499304
6:168081151-168081345	0.130552	0.167705
17:80200011-80200205	0.725763	0.679616
9:130877179-130877373	0.664245	1.15962
21:36208130-36208324	-0.116646	-0.197251
2:47301596-47301790	0.370214	0.149858
10:88906694-88906888	-0.498576	-1.63728
10:5190700-5190894	-0.067628	-0.408343
X:55034375-55034569	0.18388	0.559483
2:153267154-153267348	0.056982	-0.257802
14:53167953-53168147	-0.495957	-0.139078
14:35628849-35629043	-0.293279	-0.81252
15:99211877-99212071	-0.040409	0.572797
2:9375849-9376043	-0.013374	0.322727
10:22972094-22972288	-0.104649	0.0712209
19:45300366-45300560	-0.310871	0.171113
2:70751992-70752186	0.163638	-0.0142903
2:114724230-114724424	-0.154097	-0.318357
2:239313561-239313755	-0.16581	-1.36171
1:234855377-234855571	0.085307	0.33303
18:3037658-3037852	0.032142	-0.623274
9:133374379-133374573	0.051289	0.972094
17:53486901-53487095	-0.379926	0.074187
3:149562210-149562404	-0.248968	0.0955494
17:74563811-74564005	0.438961	0.340843
7:1004570-1004764	-0.105321	0.280124
1:234776977-234777171	-0.24854	-0.28318
12:54693733-54693927	-0.039688	-0.43193
16:29273599-29273793	0.609625	0.846072
1:94534818-94535012	-0.522187	0.506341
15:52301908-52302102	-0.033987	0.482393
20:30304731-30304925	0.29237	0.131724
1:6418813-6419007	-0.11868	1.52318
5:172280694-172280888	0.258544	0.598369
2:201270355-201270549	-0.356002	-0.476634
7:17030075-17030269	-0.608767	-0.0598507
17:73545875-73546069	0.155041	0.463408
20:47001893-47002087	0.467839	1.76815
17:81006411-81006605	-0.417846	0.418794
10:124067110-124067304	-0.40497	0.501774
18:39918302-39918496	-0.112978	-0.175644
8:38599049-38599243	-0.02925	-0.403344
10:80943794-80943988	0.132923	0.817875
19:47599660-47599854	0.614067	0.617747
10:73101594-73101788	0.186137	0.245515
18:39918102-39918296	0.072218	-0.0243813
2:235781667-235781861	-0.079622	0.588875
19:4391200-4391394	0.03505	0.248732
5:148865007-148865201	0.217239	-0.413271
6:30731121-30731315	-0.225047	0.308457
6:168068351-168068545	0.180175	1.24915
20:30298055-30298249	-0.243538	0.97654
20:1792400-1792594	-0.485696	-0.20252
17:78765805-78765999	-0.24438	0.8479
3:149119610-149119804	-0.516944	-0.405328
19:1373800-1373994	0.574455	0.486896
22:41792954-41793148	0.328263	0.539426
18:68045320-68045514	0.394478	0.406737
12:110542217-110542411	-0.191382	-0.121518
9:124526979-124527173	0.208008	0.468855
1:8198019-8198213	-0.008167	0.583463
11:76954758-76954952	-0.013969	0.250556
14:100018247-100018441	0.135045	0.477709
10:97272710-97272904	-0.179064	-0.188432
8:350500-350694	0.380611	0.830639
5:148703107-148703301	-0.420363	0.277819
20:49013193-49013387	0.847685	1.44283
17:55609401-55609595	0.237325	0.0168541
1:234775777-234775971	-0.438388	0.64034
11:62320924-62321118	0.439109	0.570764
3:36975002-36975196	-0.233305	0.161655
16:57927499-57927693	0.117499	0.884628
10:52271494-52271688	-0.24845	0.334489
X:129837719-129837913	-0.021537	-0.586831
3:42861196-42861390	0.386877	-0.342965
22:37898454-37898648	0.353191	0.330041
22:35708500-35708694	-0.007861	0.0315551
17:81007511-81007705	-0.134439	-0.346768
7:156402539-156402733	-0.246616	-0.401756
9:97703579-97703773	-0.473478	-0.533513
6:151457307-151457501	-0.569462	0.19039
10:80946794-80946988	-0.200997	2.77937
10:5061800-5061994	-0.366064	-0.767941
1:100221212-100221406	-0.583414	-0.249194
9:124527279-124527473	0.061937	0.519314
X:30669079-30669273	-0.18004	0.123954
2:241520333-241520527	-0.338693	-0.119415
3:48777896-48778090	0.445403	-0.0898394
1:234852077-234852271	-0.322225	0.137517
22:36806654-36806848	-0.038272	0.416628
19:51855188-51855382	-0.095357	1.65165
20:49055593-49055787	0.276645	0.541413
10:80944594-80944788	0.263159	0.168373
20:30311631-30311825	0.520356	1.65923
X:87814352-87814546	-0.103347	-0.729289
20:30299455-30299649	-0.244938	-0.00290557
20:62868056-62868250	-0.037175	0.637825
22:40895354-40895548	-0.159379	-0.113888
10:125808110-125808304	-0.282352	-0.746008
6:31746221-31746415	-0.139796	0.761671
9:104087179-104087373	-0.261883	0.752702
2:169346654-169346848	-0.09869	-0.169674
6:34624722-34624916	-0.127494	0.180652
20:30300155-30300349	0.215493	-0.269682
22:36806554-36806748	0.541856	0.613432
14:94525447-94525641	-0.326311	-0.0444178
1:19372219-19372413	-0.456823	-0.524614
19:56195688-56195882	0.130696	-0.401327
7:47825632-47825826	-0.255298	-0.21524
4:88025176-88025370	-0.024592	0.158106
1:109851877-109852071	-0.142056	0.00764879
21:33273129-33273323	-0.181586	0.375414
12:107810970-107811164	0.180094	0.495025
12:115049717-115049911	-0.263397	0.0583672
12:40225133-40225327	-0.457356	0.488368
4:6691866-6692060	0.305107	0.399026
1:112276577-112276771	0.131633	0.507579
1:27272113-27272307	-0.080661	0.34521
X:55034481-55034675	0.172308	0.549036
16:27481363-27481557	-0.112982	0.135436
17:19220707-19220901	0.430715	0.520957
7:47610875-47611069	0.128408	0.465125
17:76743705-76743899	-0.462568	0.316879
20:52383793-52383987	-0.177762	-0.0483089
3:145833110-145833304	0.202672	0.302476
12:31868736-31868930	-0.429548	-0.0144353
22:43202256-43202450	1.03641	1.30636
1:234777977-234778171	-0.342044	-0.531899
2:153289560-153289754	-0.071283	-0.401004
12:3206439-3206633	-0.096647	-0.00239834
17:71792105-71792299	-0.551194	-0.20934
10:15387600-15387794	-0.007004	0.4322
10:125807710-125807904	-0.338856	-0.445979
6:44889639-44889833	0.06782	-0.284964
22:19948100-19948294	0.333679	0.303191
16:4995347-4995541	-0.222713	-0.341324
4:6692166-6692360	0.457445	1.21483
19:18626700-18626894	0.274528	0.436147
7:65228461-65228655	-0.374277	0.016216
10:73746694-73746888	0.08231	0.940623
7:155743739-155743933	0.009983	1.72405
19:18626000-18626194	0.170314	0.307903
9:136844779-136844973	0.702017	1.13985
8:140868218-140868412	0.170427	-0.541342
20:62869656-62869850	0.129125	0.58826
17:39949774-39949968	0.317934	0.791871
2:236414161-236414355	0.125851	0.177717
9:133375879-133376073	0.127246	-0.217432
3:129213510-129213704	0.26701	0.359512
4:187565606-187565800	-0.363019	0.245747
5:173395894-173396088	-0.354419	-0.0419995
2:39695036-39695230	-0.46762	0.482154
20:1809400-1809594	1.1166	0.078623
4:3829702-3829896	0.535868	1.58947
6:138129107-138129301	-0.110326	0.247598
16:67760402-67760596	0.419469	1.37024
6:168068051-168068245	0.500429	0.744733
18:3037903-3038097	-0.477619	0.0816475
18:39920402-39920596	-0.669359	-0.913967
1:229284277-229284471	-0.253248	0.287867
18:6406500-6406694	0.329209	-0.51781
1:212769880-212770074	0.078152	1.17456
12:59159733-59159927	-0.913599	-0.359944
2:235772061-235772255	0.182026	1.13424
2:21645995-21646189	-0.131441	0.640277
6:168135757-168135951	0.814585	1.46402
10:3807500-3807694	-0.13455	0.139137
10:123942610-123942804	-0.01253	0.298796
1:212902377-212902571	-0.637241	0.151367
17:16200075-16200269	0.179971	0.381457
17:53485501-53485695	-0.308502	0.562576
13:103483005-103483199	-0.196521	-0.184006
19:7463600-7463794	0.223568	0.0504146
2:70173196-70173390	-0.024519	-0.266884
20:49010993-49011187	0.166234	0.703401
2:43521902-43522096	-0.112632	-0.305469
16:88267799-88267993	-0.014726	-0.707785
16:24748399-24748593	-0.695567	-0.489845
6:129959907-129960101	-0.40045	0.0584678
3:49503496-49503690	-0.294255	-0.385262
16:29272299-29272493	-0.353747	-0.136559
1:234854377-234854571	0.035527	-0.04001
2:101681368-101681562	-0.474613	-0.126735
22:24979600-24979794	0.151443	0.72104
6:112116307-112116501	-0.370811	-0.203611
18:55785402-55785596	-0.273935	0.246401
21:40478136-40478330	0.00834	0.187398
19:17908900-17909094	-0.25412	0.24193
12:122883947-122884141	-0.472918	0.14928
17:77960505-77960699	0.493863	0.791948
15:101611977-101612171	0.388679	0.57181
12:112211917-112212111	0.423086	1.20816
2:42417996-42418190	-0.506903	-0.570566
8:42342346-42342540	0.083767	0.838926
10:52271194-52271388	-0.223184	-0.382273
8:350700-350894	0.100051	0.511566
1:17092626-17092820	0.34995	0.285672
9:133375479-133375673	0.320696	0.133658
3:129213310-129213504	-0.191942	-0.19434
10:3782100-3782294	-0.560025	-1.18984
9:115258179-115258373	-0.16904	0.527389
2:113998736-113998930	0.13676	0.130197
8:129189418-129189612	-0.684001	-0.683056
2:21646295-21646489	-0.461989	-0.147954
X:48449556-48449750	0.377672	-1.31224
3:197317503-197317697	0.055468	-0.100415
3:36974696-36974890	0.123602	-0.116158
10:5190600-5190794	-0.431702	0.255412
1:15347629-15347823	0.165147	0.284935
3:149561010-149561204	-0.460726	-0.0128972
1:39864619-39864813	-0.466288	-0.0887325
9:116320882-116321076	-0.058708	0.868108
X:47060356-47060550	0.271522	0.472851
20:30302931-30303125	-0.102579	-0.596818
17:55601801-55601995	-0.885803	-0.242393
1:95459818-95460012	0.009428	0.0142175
19:1373000-1373194	0.605978	1.05717
2:243013527-243013721	0.074807	1.47044
1:154904676-154904870	0.410375	0.952483
1:234856877-234857071	-0.291634	-0.607834
21:40477730-40477924	-0.44477	-0.000508555
3:124420010-124420204	0.220563	-0.185435
6:168069957-168070151	0.352419	0.64792
20:35571786-35571980	-0.183904	-0.514171
22:43335156-43335350	-0.280866	-0.0156693
17:66790011-66790205	-0.196534	-0.583797
18:46423302-46423496	-0.095071	0.859419
8:140867718-140867912	0.041906	0.468852
2:241519427-241519621	0.216162	0.592493
15:52302114-52302308	-0.177928	0.14592
14:105147555-105147749	0.508865	0.672249
22:36866054-36866248	-0.054547	-0.299568
6:149657707-149657901	-0.054034	0.289181
10:124066710-124066904	-0.515392	-0.231153
8:124415719-124415913	0.307117	-0.00732943
2:9374249-9374443	0.293021	-0.148595
5:131333434-131333628	0.311073	0.779969
19:8486800-8486994	0.564608	1.20684
18:45979702-45979896	0.114402	-0.102399
5:135459107-135459301	-0.222032	1.35237
2:39694236-39694430	-0.612131	-5.59476
17:55609201-55609395	0.005922	0.827372
15:52300908-52301102	0.061361	0.523802
2:201269355-201269549	-0.345138	-0.103703
10:15387394-15387588	-0.114643	0.214519
6:44889439-44889633	-0.357601	-0.29527
3:49503602-49503796	-0.138557	-0.251036
2:238624361-238624555	-0.182928	0.403061
21:44922472-44922666	-0.22869	0.816718
14:31560249-31560443	-0.483153	-0.181182
9:86087683-86087877	-0.674628	-0.130457
10:73736394-73736588	-0.227304	0.178697
X:30668079-30668273	-0.393799	0.305481
22:29419200-29419394	-0.431443	-0.00495398
8:140981318-140981512	0.252637	1.28827
3:13041100-13041294	0.281805	0.482225
7:17056075-17056269	-0.266049	-0.459113
3:66514110-66514304	-0.470747	-0.273292
16:24748099-24748293	-0.65053	-0.192448
1:45291813-45292007	0.444855	0.195607
19:47599160-47599354	0.255902	0.518617
9:86088980-86089174	-0.455767	0.0677686
1:56898212-56898406	-0.172688	0.173583
7:25068681-25068875	0.028659	-0.341603
19:47600160-47600354	-0.002866	1.30422
2:201622355-201622549	-0.283576	-0.139339
2:201269455-201269649	-0.1283	0.16275
X:41241856-41242050	-0.31056	-0.589369
11:93887252-93887446	-0.158357	-0.497783
22:19879000-19879194	0.288712	-0.526769
7:65616171-65616365	-0.477621	-0.251142
20:30310931-30311125	0.695446	1.42337
12:106668476-106668670	-0.098368	-0.107714
1:110439377-110439571	0.003602	0.561236
20:19991900-19992094	0.779005	0.0770132
3:30672696-30672890	-0.076978	0.174359
1:47658913-47659107	-0.127386	0.426699
10:73736694-73736888	0.153195	-0.208057
22:51139334-51139528	0.443377	0.832694
22:29209300-29209494	-0.020676	0.804307
17:57833918-57834112	-0.677517	-0.504187
8:26506386-26506580	0.014617	-0.208031
19:1373100-1373294	0.643051	1.25476
17:53486501-53486695	-0.141872	0.0101813
10:97273310-97273504	-0.143919	0.19078
14:94526047-94526241	-0.424798	-0.553925
19:18626200-18626394	0.163745	0.109825
16:89623499-89623693	0.375626	-0.143162
11:93886952-93887146	-0.577928	-0.0225147
14:102197547-102197741	-0.016291	-0.16683
17:72450508-72450702	0.490886	0.771119
11:67782030-67782224	1.03839	0.579862
3:42121796-42121990	0.372577	0.129653
16:88569999-88570193	-0.125729	0.602843
22:30605100-30605294	-0.13344	0.133466
20:62867656-62867850	0.305345	1.47902
5:148865613-148865807	-0.081131	-0.179722
14:76090253-76090447	0.688663	-0.373629
11:111789590-111789784	0.078259	-0.297137
2:127754136-127754330	-0.60678	-0.0717125
1:153517076-153517270	0.230261	0.393938
12:3213539-3213733	0.207581	-0.30356
6:154760908-154761102	-0.148862	-0.0314404
14:63940447-63940641	-0.545101	0.644143
5:1563900-1564094	0.73986	1.62149
16:71701305-71701499	-0.140623	0.35326
2:217735855-217736049	-0.233161	0.520687
21:44918272-44918466	0.209098	0.491539
1:230321677-230321871	-0.266634	-0.156368
2:26679696-26679890	0.475337	0.60741
16:88266199-88266393	0.545436	0.25443
9:86088780-86088974	-0.775091	0.455845
17:48739601-48739795	0.442484	-0.255658
19:4391400-4391594	0.013678	0.28526
7:128741664-128741858	0.672361	-0.154121
8:6456792-6456986	-0.252977	-0.110318
7:73026064-73026258	-0.382957	0.45583
12:30886633-30886827	-0.474484	0.212642
6:7141801-7141995	-0.354235	-0.48105
14:25309460-25309654	0.056627	-0.149497
18:848300-848494	0.34723	0.117696
16:11442799-11442993	0.159727	0.495444
5:14810200-14810394	-0.090027	-0.459808
8:134381718-134381912	0.258313	0.0519664
5:32531343-32531537	-0.748374	0.614477
22:37898154-37898348	0.159589	2.48603
19:8305100-8305294	0.481079	0.680346
12:112211717-112211911	-0.104232	-0.330323
20:36009889-36010083	-0.217644	-0.169108
10:114034810-114035004	0.183194	0.191347
10:3807300-3807494	-0.356724	0.34558
19:39173366-39173560	0.579221	0.40271
13:49888199-49888393	0.295455	0.0051168
11:12875924-12876118	-0.260332	0.154285
7:1857880-1858074	0.085596	1.85957
3:193428906-193429100	0.287478	-0.0749111
20:47002493-47002687	0.117152	1.34607
1:92295812-92296006	0.014454	0.159337
7:98048864-98049058	0.080733	0.0511298
3:124553610-124553804	0.222264	0.132925
11:120938690-120938884	-0.228349	0.0623355
12:120123423-120123617	-0.258727	-0.341545
5:118640001-118640195	-0.135515	-0.0846816
1:47657713-47657907	-0.086054	-0.096715
1:17088219-17088413	0.417559	-0.334702
12:125338650-125338844	0.073748	1.32791
1:211789977-211790171	0.052956	0.665592
1:235010677-235010871	-0.180451	1.00024
16:29273099-29273293	0.322061	1.08828
7:139952331-139952525	0.310883	0.488246
2:43520796-43520990	-0.395394	0.0505892
10:52261694-52261888	0.156783	0.115999
3:124419910-124420104	0.087201	0.746562
5:148865207-148865401	-0.088603	0.0169031
6:12332114-12332308	-0.427741	-0.311194
20:30304531-30304725	-0.294632	0.110945
14:102197047-102197241	0.233515	1.12111
8:129189518-129189712	-0.854712	-0.541671
2:232566756-232566950	0.326302	1.29886
17:77960605-77960799	0.446228	0.547508
18:45980902-45981096	0.185145	0.267525
7:22485269-22485463	0.088065	0.0738271
6:31745321-31745515	0.42685	-0.369596
9:138901079-138901273	0.631089	0.664994
8:350400-350594	0.268609	0.487571
17:25859773-25859967	0.335454	0.40712
1:234778077-234778271	-0.226683	-0.44971
17:71274505-71274699	-0.390719	-0.0397146
17:40400474-40400668	-0.255014	-0.734739
2:219609756-219609950	-0.671136	-0.236266
7:1858177-1858371	-0.494365	0.188545
17:66380105-66380299	0.258176	0.0583915
12:123735347-123735541	0.378936	0.0759741
6:31745021-31745215	1.1037	1.17541
8:140868418-140868612	0.672873	0.556695
1:110438377-110438571	0.810005	0.799175
9:67301680-67301874	-0.347661	-0.0115641
10:134261210-134261404	0.659611	0.936278
14:31698449-31698643	0.019884	0.0724931
1:47658713-47658907	0.283543	0.27904
2:168684054-168684248	0.676077	0.145681
1:207413777-207413971	-0.281491	-0.338295
20:49013093-49013287	0.740766	0.712635
11:73042358-73042552	0.541369	1.12037
9:133374579-133374773	0.317131	-0.0499555
11:67914724-67914918	0.267462	0.678463
17:53486801-53486995	-0.323209	0.00790252
20:48754393-48754587	-0.48238	-0.0817022
1:145719643-145719837	0.031355	-0.0549414
13:98814510-98814704	-0.320944	-0.107347
12:114204517-114204711	-0.093123	0.170282
18:68045120-68045314	-0.517418	-0.699707
1:150975176-150975370	-0.4152	-0.0360233
7:36903778-36903972	0.124521	0.266678
12:122313917-122314111	0.19839	0.0815491
11:120064196-120064390	0.380955	0.700995
3:145832910-145833104	-0.519778	-0.18668
15:39726711-39726905	-0.611325	0.116162
17:27236280-27236474	0.031466	-0.631771
2:224625162-224625356	-0.282312	-0.368008
20:52384093-52384287	-0.499399	0.227074
14:102197647-102197841	0.287827	0.995881
21:44860072-44860266	0.343967	0.267024
8:17473330-17473524	-0.222524	-0.314339
7:47826823-47827017	-0.334378	-0.327142
8:140867618-140867812	-0.134096	0.539896
20:25489100-25489294	0.504855	0.443688
9:100991179-100991373	-0.02368	0.377022
16:29271499-29271693	0.424185	0.985477
10:88929490-88929684	-0.045492	0.195158
X:30668179-30668373	-0.435884	0.233517
3:172415806-172416000	0.101234	0.253362
17:77964505-77964699	0.072703	0.398374
5:173395794-173395988	-0.133716	0.198008
2:9374549-9374743	0.221058	0.941003
1:234775877-234776071	-0.563736	0.0224853
9:100989679-100989873	0.143539	0.188533
1:234850877-234851071	-0.339954	0.808946
1:235061977-235062171	0.048801	-0.287714
1:27272913-27273107	-0.097326	0.119439
17:77961305-77961499	-0.400385	1.71208
7:101667480-101667674	-0.259981	0.603139
12:112073517-112073711	-0.354202	-0.00337899
16:31888099-31888293	0.395506	0.13749
1:160982876-160983070	-0.188873	-0.284024
12:112212317-112212511	-0.086887	-0.686636
12:6482274-6482468	-0.510225	-0.188185
15:90597999-90598193	0.342398	0.511721
22:19950000-19950194	0.873608	0.900186
7:73995164-73995358	-0.241821	-0.451618
10:125808710-125808904	-0.664508	-0.541819
12:112073617-112073811	-0.176244	-0.14347
17:25786947-25787141	-0.182299	0.485868
9:67293480-67293674	-0.648451	-0.950999
11:72498652-72498846	0.858496	1.04387
22:36902810-36903004	0.766979	0.71069
6:168134051-168134245	0.099799	0.796835
2:122325440-122325634	-0.826792	-0.175629
1:47658313-47658507	0.018144	0.927096
17:81007111-81007305	-0.936934	-0.256452
19:18626600-18626794	-0.155886	0.229748
2:42414896-42415090	-0.675957	0.254009
6:82648081-82648275	-0.7002	0.970293
7:47802275-47802469	0.283382	0.647014
20:30305331-30305525	-0.331413	0.372436
22:45642036-45642230	-0.058217	0.0642296
10:33227894-33228088	0.244355	0.544448
19:7288000-7288194	-0.036395	-0.0952115
9:136844479-136844673	0.510377	1.30772
13:101169999-101170193	-0.466292	-0.399521
4:6690066-6690260	-0.086417	-0.018941
12:31523463-31523657	-0.064007	-0.147531
8:129188818-129189012	-0.231345	0.680453
10:114035810-114036004	-0.349166	0.2608
21:38233530-38233724	-0.350454	-0.0517726
1:31975913-31976107	0.063804	-0.750436
12:125388950-125389144	-0.20705	0.00250865
X:23862379-23862573	-0.063929	-0.151591
20:25319600-25319794	-0.286579	-0.499371
12:1921239-1921433	-0.216343	0.0700567
21:40477430-40477624	-0.160161	0.120376
7:155412739-155412933	-0.086254	0.64076
2:62694996-62695190	-0.323468	-0.955757
4:37666811-37667005	-0.239735	-0.16835
16:85192999-85193193	0.239024	0.399049
15:65108747-65108941	0.438469	1.0747
15:86329696-86329890	-0.033745	0.73556
9:97704179-97704373	0.01067	-0.167414
9:136844379-136844573	0.313524	0.547789
9:86088080-86088274	-0.034994	-0.0569337
11:2008624-2008818	0.58565	1.53742
20:30299855-30300049	0.155603	0.722043
16:15666899-15667093	0.046083	-0.221978
19:8439700-8439894	-0.131267	-0.406723
13:52339205-52339399	-0.119985	0.303736
8:81060745-81060939	-0.667243	0.137212
7:101667680-101667874	0.40786	0.228869
13:50894076-50894270	-0.732369	0.441086
1:67990712-67990906	0.236442	0.965036
22:30608700-30608894	-0.114384	4.46345
17:66378905-66379099	-0.124558	0.163511
22:30608300-30608494	-0.524103	0.18984
9:86089480-86089674	-0.542386	-0.120804
3:187840606-187840800	-0.363569	-0.313234
1:19665537-19665731	-0.358355	-1.30322
17:53530901-53531095	-0.101527	0.0066652
15:86250496-86250690	-0.196086	-0.042407
1:214612877-214613071	0.002128	2.35396
16:12737899-12738093	-0.038513	0.665153
22:35709100-35709294	0.029245	0.431817
20:62873656-62873850	-0.056046	-0.452699
19:7463800-7463994	-0.504682	-0.747246
18:45979502-45979696	0.192922	0.110617
5:118639901-118640095	0.17523	0.236742
1:17093626-17093820	0.178427	0.965639
2:43528702-43528896	-0.1639	-0.376152
5:77935269-77935463	-0.245731	-0.18791
6:129994107-129994301	-0.211027	0.203145
22:45642436-45642630	0.281963	-0.158723
17:57542418-57542612	-0.2153	0.0364311
2:65253596-65253790	-0.02222	0.625014
20:30310831-30311025	0.536422	1.83227
7:1506374-1506568	0.478461	0.782568
1:92293512-92293706	-0.336008	-0.246942
7:47613275-47613469	0.237839	0.110851
16:29274399-29274593	-0.259723	-0.347416
6:30737021-30737215	0.190855	0.682095
1:6419013-6419207	0.415366	0.405807
7:73026464-73026658	0.63152	0.226858
7:47611375-47611569	0.23813	0.814503
3:128323410-128323604	0.167873	0.233691
22:47150036-47150230	0.220836	0.518885
12:1921539-1921733	-0.394137	-0.0705124
15:93453696-93453890	0.180183	0.663131
19:17907600-17907794	0.65385	0.341627
7:98048564-98048758	-0.24641	0.675884
1:112276377-112276571	0.296787	0.351901
2:10425349-10425543	0.289702	0.693483
20:1809000-1809194	-0.140333	0.487316
10:123942010-123942204	-0.059996	-0.3934
7:73026164-73026358	-0.180141	0.594158
1:17090626-17090820	-0.041853	-0.296869
1:235012277-235012471	-0.473562	-0.424061
19:9964600-9964794	-0.339165	-0.244787
9:136843379-136843573	0.513238	0.228714
9:136843679-136843873	-0.135282	0.85209
1:234855577-234855771	-0.370716	-0.430132
7:98704364-98704558	-0.255133	-0.408254
17:53530401-53530595	-0.231199	-0.360171
9:84165280-84165474	-0.29516	-0.510478
3:71138316-71138510	-0.077039	0.0239098
1:234853077-234853271	-0.769596	0.178306
15:86251496-86251690	-0.303547	-0.672262
16:12738299-12738493	0.241533	0.729617
2:10425549-10425743	0.282374	0.670288
2:227637656-227637850	-0.349432	-0.689663
15:74737547-74737741	-0.714763	-0.0130029
17:25787147-25787341	0.075593	0.186432
7:47612575-47612769	0.284715	1.06169
6:35396596-35396790	0.063821	0.537736
8:11488991-11489185	1.02956	1.46245
7:156402645-156402839	-0.640618	-0.0931299
6:168067951-168068145	0.231274	0.735985
3:124555110-124555304	-0.433566	-0.306911
2:135189430-135189624	-0.195211	-0.129649
11:111789990-111790184	0.350979	0.544628
18:39917702-39917896	-0.368385	-0.347424
7:22484551-22484745	-0.397342	0.110536
1:8144313-8144507	-0.358359	-0.664534
2:47302796-47302990	0.231665	1.17247
5:77934969-77935163	-0.386188	-0.579691
1:6419113-6419307	0.203448	0.44209
16:27481563-27481757	-0.327489	1.07175
12:110026517-110026711	0.62687	0.0806895
17:74248005-74248199	0.168342	0.608356
20:1809300-1809494	0.585733	0.639568
6:81237981-81238175	-0.344634	0.236162
5:135402501-135402695	0.460102	-0.181982
3:58034860-58035054	-0.05148	0.558867
16:70457099-70457293	-0.211408	-0.184185
17:41369666-41369860	0.026489	0.826182
12:110025617-110025811	0.34984	-0.456958
15:41086314-41086508	0.119212	0.112337
2:39695987-39696181	-0.058444	-0.181847
20:49058293-49058487	-0.257726	-0.578049
2:153342754-153342948	-0.342408	0.479022
19:1372800-1372994	-0.294418	0.164644
14:63939847-63940041	-0.73142	0.39787
X:30668879-30669073	-0.61282	-1.29134
3:159825606-159825800	-0.169056	0.0478704
6:11399714-11399908	-0.030972	-0.21261
19:47599560-47599754	0.58706	1.11571
8:126179818-126180012	-0.107412	-0.830861
1:92311512-92311706	-0.909517	-0.434142
1:204061977-204062171	-0.165617	-0.152009
18:848200-848394	-0.084289	-0.125028
17:71792805-71792999	-0.42674	-0.177685
6:7137401-7137595	0.658527	0.90556
7:75564067-75564261	-0.08286	1.14203
4:6691166-6691360	0.773698	1.40656
7:73028764-73028958	-0.03131	-0.704668
20:30297655-30297849	-0.557545	-0.284984
6:35396828-35397022	-0.01972	-0.545929
10:15386594-15386788	-0.325067	-1.03011
13:50818199-50818393	-0.678478	-0.14375
20:25520200-25520394	0.454143	-0.146344
12:3214239-3214433	0.296978	1.31841
7:1004470-1004664	-0.483057	-0.116381
10:88170420-88170614	-0.107858	-0.059007
10:88929790-88929984	-0.192545	-0.297382
18:848600-848794	0.362521	-0.00277401
10:99357310-99357504	-0.39106	-0.0673492
6:154761208-154761402	-0.491484	0.0955333
7:98704264-98704458	-0.339356	-0.714057
10:5190300-5190494	0.62451	0.199439
19:7288406-7288600	0.046789	-0.147363
2:243023933-243024127	0.426535	-0.119808
1:17091326-17091520	0.098503	1.77178
1:85794812-85795006	-0.37943	-0.333608
12:110025517-110025711	0.321162	0.481405
22:19948600-19948794	0.243339	0.128988
9:116321279-116321473	0.477161	0.75238
9:99161879-99162073	0.36224	0.83846
10:15375994-15376188	-0.067325	-0.0344536
20:30298855-30299049	-0.263708	-0.383962
20:1792300-1792494	-0.25908	-0.0122487
17:74669411-74669605	-0.002006	0.240255
9:21853100-21853294	-0.391224	-0.477071
19:32854660-32854854	0.087058	-0.0373748
3:124553910-124554104	-0.089556	0.856148
6:31746121-31746315	-0.181731	0.717807
16:57928099-57928293	-0.271659	-0.0100158
12:114204217-114204411	0.426703	-0.478141
16:11442499-11442693	-0.008234	1.22489
1:31975513-31975707	0.212794	0.869659
10:134261310-134261504	0.53106	1.04349
20:25488500-25488694	-0.059698	0.276436
12:3214639-3214833	0.676395	0.911817
10:72123794-72123988	0.266724	1.47501
11:46581824-46582018	-0.324923	0.558963
12:50911939-50912133	-0.22185	-0.383157
2:170539954-170540148	-0.241218	-0.299607
10:73735594-73735788	0.306718	0.3581
17:48179301-48179495	0.766412	0.943741
3:73022210-73022404	-0.213968	1.53051
2:165568754-165568948	-0.96315	0.122584
17:64543238-64543432	-0.039198	0.252857
7:73894670-73894864	0.770506	1.00422
6:168068951-168069145	0.298237	0.0722786
2:236413561-236413755	-0.02635	0.358757
9:100991279-100991473	-0.155066	0.36676
17:48737801-48737995	0.444725	0.0728277
22:36902510-36902704	0.383501	0.888737
9:126231579-126231773	-0.059361	-0.497331
22:30195100-30195294	0.232974	0.530617
10:73747600-73747794	-0.164779	0.0551748
14:94525647-94525841	-0.161318	-0.560913
10:33227794-33227988	0.487173	1.06528
7:101668480-101668674	-0.319836	-0.174417
20:10647802-10647996	0.227609	1.15264
20:30297555-30297749	-0.280126	-2.18082
9:116879338-116879532	-0.394638	-0.205181
3:44481496-44481690	-0.380051	-0.0503815
10:124963610-124963804	-0.216254	0.0180766
14:25308860-25309054	-0.160979	0.826496
14:31699549-31699743	0.138414	0.893882
20:25519500-25519694	0.071475	0.490754
2:10425449-10425643	0.206393	0.597025
8:124415319-124415513	-0.038614	-0.516285
6:167698816-167699010	0.191695	0.149521
3:57937766-57937960	-0.444001	-0.0609632
1:234850577-234850771	-0.450985	-0.326909
6:41545822-41546016	0.196849	-0.0392635
16:12737499-12737693	-0.492569	0.33875
19:7463300-7463494	0.017607	-0.0834171
16:57925499-57925693	-0.022528	0.547284
19:1284900-1285094	-0.156561	0.268969
2:239182964-239183158	0.163176	-0.140103
9:104086379-104086573	-0.907672	-0.902614
2:135190936-135191130	-0.27699	-0.206916
5:148802607-148802801	-0.435958	0.253147
3:193429706-193429900	-0.559542	0.0112042
19:1284500-1284694	0.93165	0.30669
19:18626400-18626594	0.363592	0.406425
22:37908054-37908248	0.124656	0.389314
7:137681263-137681457	-0.02144	0.173389
20:30311231-30311425	1.32053	-0.401446
19:1373400-1373594	-0.135653	0.621056
17:74247805-74247999	0.231841	0.851539
20:30299755-30299949	-0.259162	0.0927515
9:136843779-136843973	-0.038756	0.723591
20:37614792-37614986	-0.434479	-2.53061
1:94775612-94775806	-0.169449	-0.0981691
16:88570399-88570593	0.623982	0.279103
22:39679460-39679654	0.700225	1.19437
15:45271908-45272102	0.01497	0.242519
20:43181786-43181980	-0.572893	-0.402416
22:37908354-37908548	0.610452	0.544194
1:23805813-23806007	-0.365878	-0.422581
12:117528617-117528811	0.425768	1.35433
20:62869556-62869750	0.305552	0.3405
2:153323954-153324148	0.013868	-0.189418
1:234854677-234854871	-0.17741	0.406155
20:30309831-30310025	-0.203522	0.312668
9:67293680-67293874	-0.068885	-0.118518
17:71792405-71792599	-0.374149	-0.378102
1:154904576-154904770	0.148407	0.254883
3:149119710-149119904	-0.523446	-0.282801
11:76856052-76856246	0.323867	0.854504
1:92296212-92296406	0.381435	0.19919
14:100020947-100021141	0.218079	0.496058
10:73596194-73596388	0.02033	0.481398
10:99356810-99357004	-0.561277	-0.36268
6:30731221-30731415	-0.159015	0.0102755
18:55785608-55785802	-0.565792	0.253363
12:117529117-117529311	-0.648076	-0.0458997
17:48188901-48189095	0.103613	1.25826
2:39731296-39731490	-0.134443	0.715238
3:30385896-30386090	-0.178818	-0.572899
20:35096586-35096780	0.243924	0.447866
2:9372649-9372843	-0.451158	-0.924148
12:110528417-110528611	0.224867	0.699722
7:73994764-73994958	-0.004877	-0.282733
2:139034230-139034424	-0.539556	-0.19715
10:73101694-73101888	0.296738	0.593332
10:102100310-102100504	0.455512	-0.180385
2:43653696-43653890	-0.22358	0.102746
2:243012127-243012321	0.005604	0.727397
20:11668300-11668494	0.336546	1.07639
14:25309960-25310154	-0.482301	-0.136655
10:47374355-47374549	-0.060157	-0.392818
7:29247875-29248069	-0.242564	-1.26937
19:41260460-41260654	-0.040407	0.0863605
14:54348050-54348244	0.071806	0.448036
17:48739201-48739395	0.098924	1.64003
18:46422802-46422996	-0.090309	0.952835
19:55721188-55721382	0.12535	0.73994
20:25320300-25320494	0.471274	0.804711
5:32531243-32531437	-0.636787	1.25255
22:51007734-51007928	-0.221197	0.1483
10:102100010-102100204	0.027117	0.0395965
15:85149996-85150190	-0.552909	-0.128557
14:31560049-31560243	0.024024	0.110942
17:74668605-74668799	-0.118818	-0.180705
6:151457607-151457801	-0.108705	0.154963
3:152856410-152856604	0.139684	0.233877
20:30300655-30300849	0.070067	1.30867
7:658012-658206	-0.375216	0.468027
6:30731721-30731915	0.101597	0.0078336
17:79957963-79958157	0.688201	0.978006
17:27235474-27235668	-0.63616	-0.513474
2:26266996-26267190	-0.618324	0.239511
8:124415219-124415413	-0.25881	0.00321363
2:26267502-26267696	-0.102622	-0.17894
22:18437300-18437494	-0.174305	-0.144516
18:71910220-71910414	-0.157604	0.241318
1:56898312-56898506	0.072898	0.237769
22:23495400-23495594	0.235152	0.366529
10:114056510-114056704	-0.278946	0.196394
10:73101294-73101488	-0.061353	0.486166
7:66001571-66001765	0.065127	-0.785042
8:140869318-140869512	0.637839	1.53502
2:39696087-39696281	-0.237739	-0.245767
11:47275424-47275618	0.153379	-0.204009
16:70779699-70779893	0.048411	0.739448
3:57969966-57970160	-0.290242	0.336509
3:194885853-194886047	0.29275	0.779117
8:38599243-38599437	-0.758367	-0.145273
16:69429899-69430093	-0.498986	-0.00945066
2:21645295-21645489	-0.008215	0.811528
8:49063047-49063241	0.082468	1.03306
12:107811070-107811264	0.076773	0.157135
1:39863713-39863907	-0.04024	-1.47688
9:84165180-84165374	-0.480542	-0.747589
20:25319800-25319994	-0.399212	0.215424
17:57906118-57906312	-0.126628	-0.82904
22:43203056-43203250	0.313913	0.428409
16:29272199-29272393	0.107594	0.2431
10:97217710-97217904	-0.796701	-1.0542
11:3889124-3889318	0.039222	0.326977
6:149657913-149658107	-0.627133	2.06413
21:36209330-36209524	-0.401469	-0.314901
10:134261410-134261604	0.372038	1.13344
13:32829500-32829694	-0.010792	0.311393
19:1246100-1246294	0.38746	0.528553
13:21070400-21070594	-0.628486	-0.382317
19:41260260-41260454	-0.245842	0.700256
5:32211049-32211243	-0.337504	-0.635152
1:10616416-10616610	0.346558	-0.572099
17:79958763-79958957	0.837258	1.53568
6:36881825-36882019	-0.168564	-0.0424388
7:47611075-47611269	0.14326	0.155439
1:200338077-200338271	-0.284737	0.165849
18:45981208-45981402	-0.24442	0.430267
3:194884953-194885147	-0.11777	0.610188
19:1245300-1245494	0.887575	0.55567
21:48042872-48043066	-0.167555	0.631508
1:65377912-65378106	-0.046599	1.00517
10:5064206-5064400	-0.067982	-0.218224
12:122884347-122884541	-0.58867	-0.212232
16:53815399-53815593	-0.252696	-0.925205
21:40477830-40478024	-0.260973	0.175631
14:69422247-69422441	0.516681	0.805714
1:11901513-11901707	-0.204801	0.00861898
19:1285206-1285400	0.54968	1.11476
2:39731896-39732090	-0.454186	-0.24642
9:140627782-140627976	-0.460741	-0.401348
1:37998013-37998207	-0.006808	0.713139
1:204063277-204063471	-0.378762	0.971686
10:99357710-99357904	-0.790492	1.03069
16:12738099-12738293	-0.337072	-0.00786006
22:41794354-41794548	-0.433372	-0.328174
15:52301308-52301502	-0.139857	1.15478
9:97703379-97703573	-0.231067	-0.144545
17:80197611-80197805	0.244038	0.736379
7:43804075-43804269	0.335245	-0.332533
11:67382027-67382221	0.394482	1.40898
13:98814410-98814604	-0.280226	-0.386618
12:122314017-122314211	0.192296	-0.183221
8:134381518-134381712	0.461322	0.319632
2:243013627-243013821	0.332279	0.516158
10:124065810-124066004	0.028376	-0.849928
1:67990412-67990606	0.520984	0.398276
7:47802075-47802269	-0.472093	-0.334915
19:18625300-18625494	-0.573623	-1.10498
1:27272713-27272907	-0.099962	0.254772
1:47657213-47657407	0.055578	-0.144325
19:10991000-10991194	0.072555	-0.289549
3:194885553-194885747	0.192004	0.171634
X:47060056-47060250	0.347658	-0.728791
20:35096986-35097180	-0.397921	-0.16976
15:78327645-78327839	-0.302373	-0.0729635
6:7137301-7137495	0.454303	1.56138
10:88905694-88905888	-0.417413	-0.456784
11:46582327-46582521	-0.334837	0.242525
7:141363031-141363225	-0.135529	0.178198
12:107810570-107810764	-0.094557	-0.346422
7:47802881-47803075	0.054867	0.287558
5:135402801-135402995	0.082509	0.142049
16:75025305-75025499	0.208191	-0.0893967
7:155412439-155412633	-0.017868	-0.194493
16:88271799-88271993	0.611624	0.75352
1:234853477-234853671	-0.219595	-0.139089
1:37999713-37999907	-0.600223	-0.398481
16:29273199-29273393	0.556412	0.976191
17:41368766-41368960	0.181682	0.380311
17:19220907-19221101	-0.098189	0.268818
X:30669685-30669879	-0.656199	-0.449179
5:32210843-32211037	-0.818487	-0.059038
6:167697610-167697804	-0.308844	-0.250566
22:23632100-23632294	0.403845	0.499791
1:92292512-92292706	-0.347787	-0.483612
20:30310231-30310425	0.273283	0.68036
12:109232271-109232465	0.386122	1.29578
9:115258079-115258273	-0.217695	0.0744713
6:41544722-41544916	0.064714	-0.0660071
19:47598360-47598554	0.595078	1.06755
17:48737901-48738095	0.651721	0.441759
10:73103294-73103488	-0.352425	0.0537494
7:98049164-98049358	-0.599727	0.0551572
3:24359002-24359196	-0.545987	0.16866
20:30303031-30303225	-0.105229	-0.490656
2:43521596-43521790	-0.228909	-0.368974
22:30195400-30195594	0.216448	0.336885
2:153324254-153324448	-0.412998	-0.280324
9:138383379-138383573	0.126901	-0.136929
1:56796912-56797106	0.04481	0.121727
18:68043420-68043614	-0.485133	-0.0323623
19:47599260-47599454	0.023577	0.0935697
2:243011727-243011921	-0.12899	0.108159
5:14810300-14810494	0.196178	-0.207089
2:201270555-201270749	0.078269	-0.16112
13:21070500-21070694	-0.671411	-0.267471
17:27236174-27236368	-0.279013	-0.410464
3:124554810-124555004	0.361298	0.669153
6:167697910-167698104	0.047537	0.191006
17:80197411-80197605	0.430621	1.3615
9:86087580-86087774	-0.666968	0.249412
11:62319924-62320118	-0.225702	-0.654735
2:135191130-135191324	0.076887	-0.022728
19:17907200-17907394	-0.062926	-0.175096
1:145720143-145720337	-0.04163	0.247132
14:100018747-100018941	0.454152	0.918918
2:42417796-42417990	-0.428154	-0.175582
19:35494809-35495003	-0.116145	-0.409251
21:45148172-45148366	0.489566	-0.142749
16:18599073-18599267	-0.003915	-0.0900432
12:117528317-117528511	-0.388144	-0.105909
7:657912-658106	-0.418051	-0.299407
3:30673196-30673390	-0.349702	-0.204986
15:68497646-68497840	0.167028	0.397337
9:21854500-21854694	-0.254618	-0.462246
5:131333334-131333528	0.591344	0.496001
17:3377750-3377944	-0.892926	0.158625
19:39919260-39919454	0.286695	0.610276
12:1921945-1922139	0.263405	0.178746
6:52170841-52171035	-0.425173	-0.314365
6:41545522-41545716	0.391307	0.958459
6:154761708-154761902	-0.100646	1.07039
22:35768303-35768497	0.121241	0.437594
5:172280594-172280788	0.508724	1.96321
6:35396622-35396816	0.20863	0.475199
20:35096886-35097080	-0.034965	0.353639
14:35628449-35628643	-0.051212	0.0828482
1:234858177-234858371	0.256979	0.00660942
9:84164980-84165174	-0.489293	-0.41069
5:148803613-148803807	0.011599	0.316691
17:73426654-73426848	0.009971	0.404251
10:15386894-15387088	-0.11914	0.621107
2:101680868-101681062	-0.183508	-0.161609
7:66000365-66000559	0.04633	0.101377
3:24358896-24359090	-0.366224	-0.0660921
14:100018647-100018841	0.740725	1.10375
18:29629008-29629202	-0.03277	0.40971
9:126231879-126232073	0.092801	-0.253043
15:78328045-78328239	-0.566967	-0.0851047
20:48937493-48937687	0.492184	0.744652
13:21069900-21070094	0.354244	-0.114432
2:238623961-238624155	-0.2407	0.0568196
6:31745921-31746115	0.245646	0.223654
17:25787447-25787641	0.198409	0.546119
10:73595594-73595788	0.070431	-0.0791625
8:126285218-126285412	-0.30387	-0.260911
19:45300160-45300354	0.464436	0.595775
9:116879938-116880132	-0.082312	-0.00604947
12:117528717-117528911	0.397128	0.905903
16:11443802-11443996	0.216568	0.255307
6:168250957-168251151	-0.443906	-0.803956
20:35572886-35573080	0.100931	-0.0787099
20:43181686-43181880	-0.334986	-0.268538
20:30308231-30308425	0.277756	-0.228273
16:27481705-27481899	-0.318584	0.512209
7:29248675-29248869	0.359305	-0.209427
20:30312031-30312225	-0.040144	0.267595
5:80263444-80263638	-0.232165	0.159406
11:62320124-62320318	-0.003864	0.128328
7:140673031-140673225	-0.68779	-0.286321
17:73641705-73641899	-0.121332	-0.130791
2:201621655-201621849	0.6079	1.04181
15:68497752-68497946	-0.085772	-0.0876179
5:1565800-1565994	0.658535	1.04351
1:31976213-31976407	-0.143123	-0.501019
2:239359161-239359355	0.043274	0.669344
20:10647902-10648096	-0.17072	0.180534
5:131332834-131333028	0.624476	0.436786
16:31888399-31888593	0.45426	-0.00731818
20:49067693-49067887	0.338803	0.877866
5:131333134-131333328	0.20692	0.35757
13:50894602-50894796	-0.521721	-0.260046
19:56195588-56195782	0.12527	0.276311
19:7463900-7464094	-0.424058	-0.438052
17:48178701-48178895	0.65151	0.980402
15:79280751-79280945	0.667685	0.398589
17:27135774-27135968	-0.284271	-0.421894
3:149119810-149120004	-0.417004	0.461977
13:50818399-50818593	-0.004825	-0.678093
14:63940147-63940341	-0.5655	-0.155447
10:123814210-123814404	0.048783	0.0530026
2:170539754-170539948	-0.340913	-0.546193
1:22299937-22300131	-0.137323	0.146892
17:16201175-16201369	0.306854	0.385618
12:57674539-57674733	-0.641411	0.289143
22:36903410-36903604	0.511961	-0.112314
8:350200-350394	0.178681	0.240549
17:76744905-76745099	0.421882	0.033926
6:35396696-35396890	0.204837	0.308467
22:29419600-29419794	-0.142234	0.181643
10:73100894-73101088	0.684508	0.997908
14:31698249-31698443	-0.063654	-0.0428358
19:4391500-4391694	0.188782	1.08607
6:168133851-168134045	-0.133126	0.066248
15:78327845-78328039	0.977015	0.196411
12:110528717-110528911	-0.00069	-0.0223769
3:30671596-30671790	-0.486975	-0.191219
16:16300958-16301152	0.165792	0.301853
6:4110001-4110195	-0.773934	-0.554077
10:11917194-11917388	0.190749	0.529069
4:141641950-141642144	-0.039907	0.776514
1:8144113-8144307	0.136166	-0.196478
18:39919702-39919896	-0.395251	-0.106088
2:243013733-243013927	0.172246	0.36
13:98899405-98899599	0.192265	1.07568
1:15347929-15348123	0.507568	1.12798
3:172416406-172416600	-0.350234	0.74821
3:149561910-149562104	-0.349461	0.0822574
4:6691466-6691660	0.872268	0.71056
7:139952631-139952825	-0.459501	-0.140983
9:124511585-124511779	-0.203235	0.615584
2:113074135-113074329	-0.592525	0.157905
11:62320724-62320918	1.13684	0.534661
20:49013593-49013787	0.190581	0.393311
17:57543118-57543312	-0.253707	-0.366413
10:134260610-134260804	0.569175	1.0456
10:15376094-15376288	-0.646966	0.27356
17:64543138-64543332	0.017598	2.11366
1:56797712-56797906	-0.081682	0.421389
7:22482451-22482645	0.114544	-0.338647
9:138382979-138383173	0.192226	0.355482
22:51139534-51139728	0.475727	0.643961
5:141722516-141722710	-0.360221	0.341943
20:30300555-30300749	0.476299	0.129088
20:49056293-49056487	-0.171582	0.0273325
2:153266054-153266248	-0.669833	0.0222052
17:76744705-76744899	-0.160527	0.0100458
2:170539854-170540048	-0.209606	0.444412
7:34787975-34788169	-0.006535	0.948965
17:71792505-71792699	0.13178	0.00340438
22:30608200-30608394	-0.108504	0.474824
19:51854888-51855082	0.167316	1.10354
17:4762412-4762606	-0.327979	0.119474
1:204047877-204048071	0.148701	0.238795
12:110026623-110026817	0.739583	0.318324
17:74668905-74669099	0.163732	-0.000266651
5:131332434-131332628	0.108525	0.613465
11:62318824-62319018	-0.013675	0.543787
3:49560896-49561090	-0.195809	0.84664
20:47002993-47003187	0.222959	0.203781
5:79526144-79526338	0.188707	-0.145539
17:66380405-66380599	-0.46854	-0.695265
20:62873956-62874150	-0.037816	0.296429
20:49056393-49056587	-0.340363	-0.171433
5:1563400-1563594	0.315909	1.46783
15:101610321-101610515	0.154727	0.727493
16:85170999-85171193	0.783504	0.822493
12:3214339-3214533	0.470613	-0.173869
10:73747294-73747488	-0.228968	-0.947109
2:70752392-70752586	0.03777	0.129038
22:23632206-23632400	-0.223631	-0.491053
4:141641756-141641950	0.030528	-0.071044
17:48517701-48517895	-0.292014	0.614806
1:204062177-204062371	0.354014	0.38838
10:73099994-73100188	-0.155193	2.11611
1:234774877-234775071	-0.223949	1.2835
9:86088480-86088674	-0.411618	0.30362
20:30311931-30312125	-0.364143	-0.336817
14:100022147-100022341	-0.289508	0.089907
17:53528701-53528895	-0.239591	-0.0911646
1:213545983-213546177	-0.449486	-0.631185
9:67293280-67293474	-0.070915	-0.17282
8:49063347-49063541	0.495058	0.703442
2:135191233-135191427	-0.36634	-0.488877
5:141722316-141722510	-0.176532	0.0336848
8:80997645-80997839	-0.235507	0.0268677
10:102101110-102101304	0.546213	0.455467
14:94526247-94526441	-0.020843	-0.315068
3:124533410-124533604	0.067195	-0.187649
11:19933224-19933418	-0.271042	-0.0528372
19:8311000-8311194	-0.169842	-0.425166
7:101765380-101765574	-0.526306	-0.260146
9:138383079-138383273	0.689012	0.33493
1:204062077-204062271	0.074985	-0.046789
17:55602201-55602395	0.120182	-0.394398
17:57833118-57833312	0.235066	-0.0733178
22:43201456-43201650	0.18327	0.497826
12:3207545-3207739	0.112178	-0.0215863
19:8311100-8311294	-0.018119	1.25162
10:29058400-29058594	-0.673448	-0.343549
7:65590868-65591062	-0.219152	0.136511
2:227638356-227638550	0.038024	-0.137273
6:81237681-81237875	-0.378446	0.183576
9:116880638-116880832	0.028895	-0.0482746
19:32854260-32854454	0.046599	0.0782462
6:168068551-168068745	0.028365	-0.330933
22:40895654-40895848	-0.797634	-0.204538
17:57833718-57833912	-0.065741	-0.096535
15:99212483-99212677	-0.576238	-0.222312
2:237876261-237876455	-0.161368	0.140444
10:15375594-15375788	-0.117453	-0.389117
7:66001165-66001359	0.013196	0.383144
2:21646395-21646589	0.287536	0.0401118
22:32023206-32023400	0.171629	0.56184
9:67293180-67293374	-0.107375	-0.25999
17:16200975-16201169	0.032978	-0.162637
2:169347554-169347748	-0.100103	0.0212266
14:34965849-34966043	-0.238223	-0.10952
21:40477530-40477724	-0.347671	-0.694998
22:36806454-36806648	0.799491	0.711533
7:140673537-140673731	0.376805	-0.348248
6:30756621-30756815	-0.247839	-0.0831554
2:219610456-219610650	-0.003221	0.36632
17:53531201-53531395	-0.045424	-0.395543
10:11917794-11917988	0.142766	0.391813
2:235780861-235781055	-0.261654	0.014302
4:37666405-37666599	0.203173	0.485447
16:88268099-88268293	0.160981	1.35787
22:30609303-30609497	0.51115	1.83799
21:46776472-46776666	0.277944	0.517764
19:35809663-35809857	0.186134	1.07732
16:9221299-9221493	-0.107272	0.539517
9:130876879-130877073	0.65451	0.99004
1:47657613-47657807	0.520494	0.365449
17:27235074-27235268	-0.418944	-0.0700515
16:18598573-18598767	-0.144981	-0.0795213
2:231932756-231932950	-0.323971	-0.123269
19:35809766-35809960	0.342605	0.760958
11:34805924-34806118	-0.022669	-0.248092
17:27235674-27235868	-0.223651	0.067568
6:168069151-168069345	0.00897	0.234163
17:25859273-25859467	0.374578	0.526916
1:109851777-109851971	0.388485	0.343626
16:89623699-89623893	0.155507	0.132838
17:73545575-73545769	0.361663	1.11007
14:102197347-102197541	-0.297085	-0.24609
7:47802375-47802569	0.730396	0.305374
10:134260910-134261104	0.525238	1.31656
6:31745221-31745415	0.314135	0.0598241
9:97703779-97703973	-0.105183	0.741437
1:213545577-213545771	0.143108	0.814903
18:68043320-68043514	0.001188	0.410134
22:30900500-30900694	-0.146569	0.463484
4:10008302-10008496	-0.20646	0.653208
3:124553710-124553904	-0.222203	0.740668
15:90943796-90943990	-0.605803	-0.0602506
6:112115607-112115801	-0.128132	-0.23674
7:1857777-1857971	0.89844	1.86009
20:30308531-30308725	0.15402	0.119019
2:243022827-243023021	-0.030182	0.124044
6:167698510-167698704	0.533146	0.765264
11:19933424-19933618	-0.307863	-0.230921
7:47611775-47611969	0.414636	0.0688271
22:30608900-30609094	-0.131604	0.587515
22:35709903-35710097	0.005724	-0.162904
17:80198811-80199005	0.517664	0.786078
10:120880510-120880704	-0.236489	0.178477
10:3782800-3782994	0.197814	-0.230766
17:78766411-78766605	-0.262346	0.00754345
11:111789890-111790084	0.212687	-0.0303869
17:55601001-55601195	-0.078293	-0.476438
2:26679596-26679790	0.22245	1.90682
11:111789290-111789484	-0.583834	-0.485286
10:73102294-73102488	0.978484	1.00534
1:234855677-234855871	-0.221715	-0.287255
19:18589000-18589194	0.118814	0.577045
5:1565200-1565394	0.589978	1.20368
21:44918172-44918366	-0.177526	0.936792
12:112212517-112212711	0.65888	0.55773
6:111919113-111919307	0.266522	-0.523829
X:129837819-129838013	-0.19089	-0.268402
1:112275577-112275771	0.118389	0.193411
17:53527301-53527495	-0.94532	-0.562977
22:36659954-36660148	0.740153	0.698843
2:139032930-139033124	0.217515	0.473551
17:71792605-71792799	-0.19145	0.180892
1:234855477-234855671	-0.202772	-0.17717
1:31976813-31977007	0.192911	0.195873
6:30737121-30737315	-0.069751	0.0628593
16:9221699-9221893	0.072952	0.660947
11:57220924-57221118	-0.104673	-0.086955
19:39919360-39919554	0.635298	0.0889445
11:72498152-72498346	0.746659	0.42907
14:100020647-100020841	0.746148	-0.180355
7:65798165-65798359	-0.327169	0.0268089
12:96028469-96028663	-0.35666	0.0148527
1:11901313-11901507	0.036452	0.863366
11:72868752-72868946	0.353678	0.408334
14:31698849-31699043	0.219817	-0.721598
20:30307031-30307225	0.470065	-0.212166
11:951700-951894	-0.149368	0.169091
3:52211060-52211254	-0.177238	1.08032
6:41544622-41544816	-0.021568	-0.115959
2:26981502-26981696	0.054193	-0.240971
13:113663899-113664093	0.580262	0.424331
4:141641350-141641544	-0.729415	-0.221032
17:66789605-66789799	-0.570304	-0.491556
1:8197916-8198110	-0.095243	-0.243552
7:130586260-130586454	0.437292	0.766248
17:41534374-41534568	0.115343	0.560412
16:24748599-24748793	-0.763571	-0.842225
19:18625400-18625594	-0.057685	-0.27036
20:1792900-1793094	-0.068674	-0.740612
1:235009877-235010071	-0.071988	0.303713
19:8305200-8305394	0.351035	0.9275
8:140969318-140969512	-0.150266	-0.193192
1:161337982-161338176	-0.538828	-0.0382722
3:99614710-99614904	-0.467068	-0.117072
12:117529717-117529911	0.037378	0.0840664
10:80943594-80943788	-0.194626	0.164113
3:52211660-52211854	0.379441	0.240561
21:40477630-40477824	-0.586033	-0.426231
10:88906194-88906388	-0.318537	-0.364317
1:213545477-213545671	0.300134	0.186817
5:14810500-14810694	-0.150021	0.169616
5:118638301-118638495	-0.489997	-0.643985
19:41260560-41260754	-0.076388	0.870582
1:19372713-19372907	-0.09017	0.357946
5:74213044-74213238	-0.158174	-0.566935
8:129188718-129188912	-0.368058	-0.0905464
7:22483551-22483745	0.221267	0.428533
7:47610575-47610769	0.389039	0.879116
4:10008402-10008596	-0.277329	-2.07923
20:30297955-30298149	-0.209335	0.335189
16:69429999-69430193	-0.608079	0.16351
20:49407093-49407287	0.493382	0.438115
17:25787787-25787981	0.139252	0.603117
12:6481374-6481568	0.119871	0.310187
2:43527796-43527990	-0.331807	-0.420003
19:41260660-41260854	0.36216	0.833026
19:5880800-5880994	0.247953	0.257273
2:153268554-153268748	0.025646	-0.297538
10:123822410-123822604	0.199778	0.0946705
12:6481474-6481668	0.629558	1.00706
17:77962505-77962699	0.073297	-0.410991
22:45643142-45643336	0.021167	0.37517
9:133375079-133375273	0.272208	-0.683323
7:140673431-140673625	-0.018404	-0.361692
17:53529201-53529395	0.226999	-0.741331
21:40477130-40477324	-0.011975	-0.128847
19:18614800-18614994	0.377106	0.806565
22:43201556-43201750	0.267696	0.46627
2:39694636-39694830	-0.322581	0.153659
4:152236350-152236544	-0.201097	-0.117136
1:94533815-94534009	-0.170997	1.45431
10:124065910-124066104	0.089029	0.242551
1:213545377-213545571	-0.015714	0.372271
6:89745181-89745375	0.103133	1.07047
17:53530001-53530195	-0.578984	-0.00965724
10:134260810-134261004	0.364554	1.05699
19:10991700-10991894	-0.205726	-0.57511
6:11433014-11433208	0.061666	-0.0460669
11:11835724-11835918	-0.054962	0.145688
1:110438177-110438371	0.0899	0.410603
16:69430099-69430293	-0.01671	0.641295
20:30309031-30309225	-0.150208	-0.21345
20:25520400-25520594	0.124068	0.248427
2:43652896-43653090	-0.419314	0.409065
7:139952531-139952725	-0.361968	-0.479407
6:47428047-47428241	0.314409	0.125557
1:214613077-214613271	-0.2589	-0.204526
16:4703399-4703593	-0.098524	0.00785867
14:25309560-25309754	-0.188207	0.171038
14:25308160-25308354	-0.328641	-0.351839
5:52005943-52006137	0.06356	-0.840274
22:24980300-24980494	0.061986	-0.151028
5:135402601-135402795	0.458898	0.233432
14:94524547-94524741	0.060139	-0.101246
7:65228161-65228355	-0.539709	-0.353877
6:167698310-167698504	-0.128184	0.213884
2:165568354-165568548	-0.083417	2.08297
17:71274805-71274999	-0.137741	-0.206157
19:5881000-5881194	-0.038587	0.905034
1:47657913-47658107	0.890251	1.09157
7:17029975-17030169	-0.572334	-0.000446602
17:77960805-77960999	-0.007878	-0.00917642
17:77963505-77963699	0.053025	-0.417095
1:168522276-168522470	0.109833	0.00825951
21:40338736-40338930	-0.576845	0.0616407
6:11368214-11368408	0.271312	0.771234
9:124527379-124527573	0.168765	1.92015
6:31745121-31745315	0.556802	-0.479953
11:67913024-67913218	0.455264	0.702063
X:87813152-87813346	-0.563853	0.0209796
1:200339183-200339377	-0.592012	-0.439846
7:73028064-73028258	0.094917	0.247099
16:88268299-88268493	0.52255	1.32073
20:30309231-30309425	-0.348169	0.353832
2:114725830-114726024	-0.148899	-0.184279
6:36095828-36096022	0.316724	0.476758
2:8262149-8262343	-0.596493	-0.451385
1:8143813-8144007	-0.463225	0.125195
1:45121013-45121207	0.292913	0.626459
12:112211817-112212011	0.165661	-0.0232906
17:41534774-41534968	-0.587249	0.411336
1:94781218-94781412	-0.151008	-0.278588
20:47001793-47001987	0.413623	0.857908
10:88930490-88930684	-0.30712	-0.24802
6:30737321-30737515	0.268325	0.345696
6:35396422-35396616	-0.35561	-0.389123
1:37999613-37999807	-0.503202	-0.162187
15:41085508-41085702	0.029572	1.49273
1:234775677-234775871	-0.501309	-0.11583
6:70490582-70490776	-0.041645	0.165354
3:49560296-49560490	0.006519	0.361099
1:243669677-243669871	0.136395	0.000156318
6:151378007-151378201	-0.417908	-0.289465
12:1867739-1867933	-0.750845	-0.704849
8:140797518-140797712	-0.716155	-0.255979
20:49058399-49058593	-0.005643	-0.127538
16:68825699-68825893	0.112032	-0.378495
5:172216694-172216888	-0.017293	0.694458
1:110438077-110438271	0.547312	0.398218
12:123560147-123560341	0.187517	0.206971
1:235061777-235061971	-0.800022	0.0156049
18:6405500-6405694	0.281899	1.07448
6:112115707-112115901	-0.366482	0.299358
2:101682374-101682568	-0.213229	0.0562284
4:141641450-141641644	-0.505379	0.00489329
10:114055710-114055904	-0.719974	0.255645
20:35572986-35573180	0.213077	-0.485578
2:243013427-243013621	-0.323306	0.907412
11:67781824-67782018	0.365269	0.807318
4:88786476-88786670	-0.786879	0.0789253
12:15780633-15780827	-0.90068	-0.536874
3:13041000-13041194	0.211115	0.147226
10:80943094-80943288	0.502965	0.0971422
14:100019747-100019941	0.242539	0.243457
22:30195000-30195194	-0.098643	-0.440539
5:173396794-173396988	0.234053	-0.0046548
7:98049564-98049758	-0.465848	-1.07257
22:30604900-30605094	0.016249	1.243
7:66238571-66238765	-0.299895	-0.195322
1:92295412-92295606	0.193453	-0.276662
1:117051677-117051871	0.181927	-0.870059
2:170540854-170541048	-0.12082	-0.287143
1:234851177-234851371	-0.116254	0.231565
17:48189501-48189695	0.078904	0.86613
14:35628249-35628443	0.084779	-0.103948
6:158461837-158462031	0.511958	0.918241
2:9375649-9375843	0.767294	0.413038
21:36190930-36191124	-0.368509	-0.0320705
15:93453796-93453990	0.248598	-0.0345969
11:111788490-111788684	0.129575	0.199731
9:136844279-136844473	0.148568	1.11276
5:77934469-77934663	-0.120437	1.07003
8:42342449-42342643	0.553206	1.1093
3:149561410-149561604	-0.659744	-0.518219
2:3652525-3652719	-0.446342	-0.344521
19:35809560-35809754	-0.091952	1.08091
14:100019947-100020141	0.465218	0.649317
14:105233855-105234049	0.402029	0.827516
20:10647602-10647796	0.28974	0.243977
1:17090726-17090920	-0.292181	0.123356
3:30672396-30672590	-0.395691	-0.461183
1:153517176-153517370	-0.065539	0.963704
22:36903610-36903804	-0.229511	-0.761763
5:32531643-32531837	-0.346069	-0.281413
2:243022927-243023121	-0.008672	0.986078
3:149119910-149120104	-0.343532	-0.244553
11:67913224-67913418	0.04533	0.645674
17:80201011-80201205	0.107019	0.707865
5:32531943-32532137	-0.312273	-0.0754061
19:32854766-32854960	0.103311	0.298775
6:10521417-10521611	0.04837	0.0507278
3:49561296-49561490	0.024702	-0.165505
10:73747094-73747288	-0.120222	-0.115964
7:65227961-65228155	-0.619297	-0.163814
18:68045620-68045814	-0.433066	-0.00623712
17:80197811-80198005	0.459097	1.05189
2:239358261-239358455	-0.570867	-0.00324982
20:30306031-30306225	-0.064818	0.0628873
1:234857977-234858171	-0.068035	-0.499906
16:15666299-15666493	-0.718642	-0.597823
1:168770676-168770870	-0.629358	0.446283
11:111788590-111788784	0.443152	0.161525
17:48179801-48179995	1.36719	-0.258039
1:235011977-235012171	-0.083629	1.56431
10:114055810-114056004	-0.75206	0.438127
8:134381018-134381212	-0.181185	0.836251
1:234777777-234777971	0.153613	-0.2253
6:158462837-158463031	0.103692	-0.0840328
14:69422747-69422941	-0.448132	0.29161
11:17955127-17955321	-0.824599	0.195347
1:11901713-11901907	-0.04059	-0.137057
20:49011693-49011887	-0.161541	0.0563415
6:7137201-7137395	-0.031015	0.199618
12:112074017-112074211	-0.055339	0.414266
16:70779599-70779793	0.042157	0.100833
16:29271299-29271493	1.12533	1.55663
14:100020347-100020541	0.720273	0.955637
14:39845949-39846143	-0.239215	-0.1047
2:65253396-65253590	0.141095	1.27568
22:29208800-29208994	-0.348606	-0.351182
10:15386294-15386488	-0.25459	-0.691122
6:41546228-41546422	0.362985	0.284711
16:88269299-88269493	-0.358213	-0.170587
6:37051222-37051416	-0.142887	0.00694195
16:88571599-88571793	0.707478	1.40028
17:57831518-57831712	-0.601192	-0.727943
16:16301358-16301552	-0.271221	-0.398537
17:57543018-57543212	0.032351	0.119086
4:10009108-10009302	-0.290505	-1.05047
10:88906594-88906788	0.004012	-0.106031
2:26981396-26981590	0.133043	0.648765
20:25319100-25319294	-0.10606	-0.107468
11:76855852-76856046	-0.01866	0.438764
20:48754693-48754887	-0.015877	-0.0655035
20:49013993-49014187	0.182978	-0.261512
16:31889599-31889793	0.261303	0.392483
14:100020247-100020441	0.236794	0.226721
6:30732321-30732515	-0.450321	-0.117559
10:101923510-101923704	-0.2536	-0.0768861
17:66379005-66379199	0.114474	-0.280945
9:136845079-136845273	0.46734	1.25156
14:100021747-100021941	0.071085	-0.416082
2:153343054-153343248	-0.344837	-0.760354
1:17092726-17092920	0.280895	0.515466
22:43397856-43398050	0.571692	0.28358
20:62867756-62867950	0.145066	2.96599
6:154760608-154760802	-0.238109	-0.0875235
16:29272099-29272293	0.42775	1.63203
14:63938947-63939141	-0.635275	-0.0632813
19:17452006-17452200	0.669801	1.29203
6:11399314-11399508	-0.375261	0.52193
20:48755293-48755487	0.441822	1.2705
22:51138034-51138228	0.440431	0.904726
3:124554910-124555104	-0.188862	-0.115843
20:50648657-50648851	-0.115502	0.0207375
18:848500-848694	0.07321	-0.236814
15:90944496-90944690	-0.674153	-0.407916
20:30311431-30311625	0.697621	1.34406
2:231933456-231933650	-0.005955	-0.208464
13:50893876-50894070	-0.757605	-0.084083
18:11994900-11995094	0.357792	0.338008
3:99614810-99615004	-0.310267	-0.376011
6:38123722-38123916	-0.145046	0.169787
22:37897454-37897648	0.272263	0.77164
17:77962905-77963099	-0.097722	0.10726
3:128323910-128324104	-0.082552	0.573288
12:46877933-46878127	0.045291	-0.648243
22:37907854-37908048	0.23472	0.254228
9:138884585-138884779	0.80241	1.1534
1:204047477-204047671	0.217328	0.349209
12:123560453-123560647	0.192413	0.00220536
2:8263755-8263949	0.057475	0.164089
12:6480039-6480233	0.053445	-0.175145
10:123942410-123942604	-0.167982	-0.0283249
3:129209310-129209504	-0.341747	0.731774
6:34625322-34625516	-0.349635	1.40393
7:658608-658802	0.031813	0.178258
10:120880410-120880604	-0.558615	-0.383164
[truncated: 4,726 more rows]

## Sheet: S4 All ortholog scores
Table S4. Ortholog Scores
Enhancer Coordinates (hg19)	Enrichment Score
3:193429310-193429496_saiBol1	0.589547
20:1808704-1808890_panTro5	-1.21346
10:11917402-11917580_ponAbe2	0.629351
20:47001998-47002181_N3	1.01332
20:47001998-47002181_N5	1.41103
20:47001998-47002181_N6	1.25268
20:47001998-47002181_N7	1.32553
9:124511384-124511569_nomLeu3	-0.129635
2:65253402-65253584_saiBol1	-0.923447
7:657316-657502_gorGor3	0.671277
20:49011497-49011682_N6	-0.213503
20:49011497-49011682_N5	-0.213503
20:49011497-49011682_N4	-0.213503
20:49011497-49011682_N9	-0.170427
20:49011497-49011682_N8	0.0302873
1:92293216-92293402_N10	1.09652
19:4391304-4391490_rheMac3	-2.76923
21:44860982-44861162_N3	-0.0360975
6:149657918-149658102_chlSab2	-0.101212
1:110438581-110438767_gorGor3	0.250373
16:88267305-88267486_rheMac3	-1.73214
22:43202261-43202445_rheMac3	-4.03258
1:235011783-235011966_N8	-0.721247
1:235011783-235011966_N9	-0.721247
1:235011783-235011966_N2	0.156704
1:235011783-235011966_N3	0.814853
1:235011783-235011966_N6	0.728045
1:235011783-235011966_N7	-0.721247
1:235011783-235011966_N4	0.758672
1:235011783-235011966_N5	0.603917
17:48739205-48739390_papAnu2	0.189717
22:51137644-51137818_papAnu2	-2.83122
8:19522927-19523108_chlSab2	-0.738949
16:70780703-70780889_N9	0.48971
16:70780703-70780889_N8	0.646879
16:70780703-70780889_N7	0.669283
16:70780703-70780889_N6	-0.0215354
16:70780703-70780889_N5	-0.0215354
16:70780703-70780889_N4	0.00337763
16:70780703-70780889_N3	0.00337763
16:70780703-70780889_N2	0.394952
18:3257113-3257288_rheMac3	-0.682803
7:47612782-47612963_macFas5	-2.21086
19:47599566-47599748_saiBol1	-3.75547
1:17087417-17087603_N10	0.382839
22:19949905-19950089_saiBol1	-0.569941
2:235772065-235772251_calJac3	-0.0467947
22:19951006-19951188_rheMac3	-1.25582
9:124527487-124527666_rheMac3	-0.597408
10:80947299-80947483_N10	1.16476
6:81237285-81237471_calJac3	-3.494
10:102100815-102100999_gorGor3	-2.21785
2:235772065-235772251_gorGor3	-0.530787
8:126286122-126286308_papAnu2	-3.07558
1:150975384-150975562_macFas5	-0.251096
16:9221503-9221689_panTro5	1.74258
12:57495743-57495929_hg38	0.923784
16:16315604-16315789_N10	-0.0181484
20:47001998-47002181_N8	1.32553
17:48188905-48189091_chlSab2	-2.38686
22:30609311-30609491_N3	0.500687
22:30609311-30609491_N4	0.647865
22:30609311-30609491_N5	0.411549
22:30609311-30609491_N6	0.411549
22:30609311-30609491_N7	0.531817
22:30609311-30609491_N8	0.531817
22:30609311-30609491_N9	0.497019
20:10647806-10647992_N3	0.49852
20:10647806-10647992_N2	0.571519
20:10647806-10647992_N7	0.443224
20:10647806-10647992_N6	0.49852
20:10647806-10647992_N5	0.49852
20:10647806-10647992_N4	0.49852
20:10647806-10647992_N9	0.59688
20:10647806-10647992_N8	0.59688
19:47599566-47599748_N9	-0.205724
19:47599566-47599748_N8	-0.194607
19:47599566-47599748_N5	-0.591032
19:47599566-47599748_N4	-0.591032
9:116880443-116880628_hg38	0.402119
19:47599566-47599748_N6	-0.520656
19:47599566-47599748_N3	-0.265212
19:47599566-47599748_N2	-0.299729
16:67760406-67760592_hg38	-1.57304
7:2797578-2797763_gorGor3	-2.93564
7:1004980-1005162_gorGor3	-0.0236873
20:48755297-48755483_saiBol1	-0.875581
14:94526657-94526843_N9	-2.18289
14:94526657-94526843_N8	-1.93874
14:94526657-94526843_N3	-1.93952
14:94526657-94526843_N5	-1.93952
14:94526657-94526843_N4	-1.93952
14:94526657-94526843_N7	-1.93874
14:94526657-94526843_N6	-1.93952
1:150975281-150975464_macFas5	0.337628
1:181104188-181104373_gorGor3	1.52035
19:18385703-18385889_ponAbe2	-0.443761
22:37897261-37897442_N10	-1.41879
16:70780203-70780389_N7	0.63499
7:101668084-101668270_gorGor3	0.740375
11:72869361-72869538_chlSab2	-3.92424
2:235772365-235772550_rheMac3	0.334343
16:88570803-88570989_hg38	0.166356
18:45979806-45979991_calJac3	-0.559111
17:48188905-48189091_N8	-3.09137
17:48188905-48189091_N9	-3.09137
5:32532248-32532434_rheMac3	-1.64429
22:23631604-23631790_nomLeu3	-0.516164
17:48188905-48189091_N6	-2.36968
17:48188905-48189091_N7	-2.38686
17:48188905-48189091_N5	-2.36968
7:1506080-1506262_chlSab2	-2.67729
17:79958268-79958452_macFas5	-2.09019
16:68824703-68824889_papAnu2	0.671508
12:125338659-125338835_N8	-1.08125
12:125338659-125338835_N9	-1.08125
16:88267003-88267189_ponAbe2	-1.54046
12:125338659-125338835_N5	0.205289
12:125338659-125338835_N6	0.0666456
12:125338659-125338835_N7	-1.54056
7:2797687-2797867_macFas5	0.679933
1:211790081-211790267_chlSab2	0.0207089
12:125338659-125338835_N3	0.0086182
6:7137311-7137486_gorGor3	0.370405
1:27328717-27328903_nomLeu3	-0.232039
3:152856514-152856700_gorGor3	0.827848
20:44574697-44574883_panTro5	-1.39847
7:1506685-1506860_N10	-1.46326
17:71793814-71793990_chlSab2	0.706266
1:150975384-150975562_N10	-0.919102
2:139033134-139033319_saiBol1	0.273556
19:8486704-8486890_chlSab2	-2.11235
19:7463704-7463890_calJac3	-0.59842
2:87957592-87957778_panTro5	0.997269
3:152856514-152856700_nomLeu3	0.717728
17:53487105-53487291_macFas5	-1.86707
7:1004980-1005162_N8	1.00829
7:1004980-1005162_N9	0.958199
7:1004980-1005162_N2	1.3744
7:1004980-1005162_N3	0.289993
7:1004980-1005162_N6	0.31462
7:1004980-1005162_N7	1.05718
7:1004980-1005162_N4	0.289993
7:1004980-1005162_N5	0.31462
1:10616017-10616203_macFas5	-1.2725
2:26679601-26679786_calJac3	-0.981944
16:27482121-27482306_nomLeu3	-0.441283
20:49407297-49407483_nomLeu3	0.589366
7:47610983-47611160_panTro5	-1.48342
1:17088117-17088303_rheMac3	-1.16972
10:134261314-134261500_calJac3	-0.242922
10:73746298-73746484_saiBol1	-1.10176
9:124527487-124527666_chlSab2	-0.822883
1:243669382-243669567_N10	-0.633087
1:234775081-234775267_hg38	1.89152
10:102100715-102100899_macFas5	-0.15619
13:98899416-98899588_hg38	1.15388
19:7463704-7463890_panTro5	-0.768896
18:3257113-3257288_N10	-3.96996
20:62868160-62868346_rheMac3	-1.52713
12:57495743-57495929_saiBol1	1.00549
22:30608706-30608887_ponAbe2	-1.57991
17:79958671-79958849_panTro5	-5.52562
11:2009928-2010114_hg38	-1.18531
1:85794717-85794901_nomLeu3	0.460984
11:73041956-73042142_gorGor3	-0.560811
2:135190834-135191020_chlSab2	-3.33654
16:27481568-27481752_chlSab2	0.291396
19:8486704-8486890_nomLeu3	-1.91151
7:657316-657502_chlSab2	0.691341
17:55601407-55601591_papAnu2	0.12305
22:19879610-19879796_ponAbe2	0.949372
22:30608706-30608887_N4	-1.57991
20:44574797-44574983_N10	-1.86302
15:85074999-85075183_macFas5	-2.75011
8:49063151-49063337_calJac3	-0.335711
8:49063151-49063337_rheMac3	-0.553005
17:48188905-48189091_calJac3	-1.74872
16:70780703-70780889_papAnu2	1.01064
19:46144967-46145153_N2	0.0137916
5:135459111-135459297_panTro5	1.7781
22:51137938-51138124_papAnu2	-1.1061
20:49013197-49013382_nomLeu3	0.972896
10:125808314-125808499_N7	-1.75476
9:124527487-124527666_ponAbe2	0.727874
20:25520004-25520189_nomLeu3	-2.43444
8:103806728-103806914_macFas5	-0.458774
5:139023020-139023205_N2	0.566624
20:49011897-49012083_N4	-0.197941
20:49011897-49012083_N7	-0.652181
20:49011897-49012083_N6	-0.0561152
5:139023020-139023205_N6	0.510652
5:139023020-139023205_N7	0.181887
20:49011897-49012083_N3	-0.28758
20:49011897-49012083_N2	-0.28758
18:68045424-68045610_macFas5	-0.875369
5:139023020-139023205_N9	1.18945
20:49011897-49012083_N9	-0.623723
20:49011897-49012083_N8	-0.652181
22:51137644-51137818_chlSab2	-2.83122
5:139023120-139023305_chlSab2	-4.12501
1:229284082-229284267_chlSab2	-0.2258
6:81237285-81237471_papAnu2	-2.57055
8:49063051-49063237_panTro5	-3.19818
7:47686982-47687168_papAnu2	-0.290089
8:140981434-140981607_papAnu2	0.468411
8:11488995-11489181_rheMac3	0.351103
15:72040050-72040236_gorGor3	-0.324781
10:125808314-125808499_gorGor3	-2.06326
X:47060260-47060446_macFas5	-1.91752
18:3257113-3257288_N9	-0.826832
18:3257113-3257288_N8	-1.49029
18:3257113-3257288_N7	0.0328314
18:3257113-3257288_N6	0.843278
18:3257113-3257288_N5	0.843278
18:3257113-3257288_N4	0.402057
18:3257113-3257288_N3	0.402057
18:3257113-3257288_N2	-0.034287
19:4391304-4391490_panTro5	-0.00665157
7:29247979-29248165_gorGor3	0.144647
1:17092230-17092416_chlSab2	0.151505
22:37898960-37899142_N7	-0.240551
22:37898960-37899142_N4	-0.0282417
22:37898960-37899142_N3	-0.0282417
17:48739205-48739390_saiBol1	-0.844549
22:37898960-37899142_N8	0.160727
22:37898960-37899142_N9	-0.0691325
5:77890949-77891135_N5	-1.81881
5:77890949-77891135_N4	-1.81881
5:77890949-77891135_N6	-1.81881
5:77890949-77891135_N3	-2.31696
5:77890949-77891135_N2	-2.31696
5:77890949-77891135_N9	-1.45614
12:112211921-112212107_N10	-2.57838
3:49561003-49561182_panTro5	2.01014
20:48755297-48755483_N10	-1.32225
8:140981329-140981508_rheMac3	1.27513
11:2009428-2009614_hg38	-1.36046
14:69422051-69422236_N10	-0.827039
10:80944000-80944182_hg38	-0.238488
5:148803311-148803497_N3	-2.77819
5:1563809-1563987_rheMac3	-0.61763
22:30608706-30608887_gorGor3	-0.723263
6:7137311-7137486_nomLeu3	0.734197
1:235011783-235011966_panTro5	1.09773
22:36902314-36902500_N8	-0.320305
22:36902314-36902500_N9	-0.320305
20:44574797-44574983_papAnu2	-2.24968
22:36902314-36902500_N2	-0.320305
22:36902314-36902500_N3	-0.623316
22:36902314-36902500_N4	-0.623316
22:36902314-36902500_N5	-0.623316
22:36902314-36902500_N6	-0.623316
22:36902314-36902500_N7	-0.320305
6:30756525-30756711_calJac3	-2.42653
16:29271407-29271586_rheMac3	-1.22167
20:30304337-30304519_gorGor3	-4.17445
20:49011097-49011283_gorGor3	-1.12878
17:77964009-77964195_panTro5	-1.43532
21:43098235-43098421_hg38	1.13328
7:1004280-1004454_papAnu2	-0.751892
20:30301259-30301445_calJac3	0.910443
1:229283881-229284067_saiBol1	-0.075706
20:62867960-62868146_N8	-2.30481
20:62867960-62868146_N9	-2.01152
20:62867960-62868146_N7	-2.30481
20:62867960-62868146_N4	-2.05729
20:62867960-62868146_N5	-1.9352
20:62867960-62868146_N2	-1.79879
20:62867960-62868146_N3	-1.70383
22:19879504-19879690_hg38	0.0576198
1:110439487-110439673_nomLeu3	-1.44421
11:67914034-67914208_panTro5	-1.57191
5:141722022-141722201_gorGor3	0.353629
12:122884051-122884237_N6	-2.27363
12:122884051-122884237_N7	-2.42496
12:122884051-122884237_N4	-2.27363
12:122884051-122884237_N5	-2.27363
12:122884051-122884237_N2	-2.27363
12:122884051-122884237_N3	-2.27363
22:51137938-51138124_rheMac3	-0.778494
12:122884051-122884237_N8	-2.42496
12:122884051-122884237_N9	-2.42496
15:76016249-76016435_papAnu2	-3.85236
2:232566760-232566946_nomLeu3	-1.30119
16:29273104-29273289_chlSab2	-3.14776
20:47001998-47002181_chlSab2	1.36163
16:88266497-88266676_panTro5	-0.378745
2:47301901-47302086_saiBol1	-1.2782
X:47060260-47060446_papAnu2	-1.91752
6:89745185-89745371_calJac3	-1.61259
3:197317408-197317593_hg38	-0.924791
2:135190834-135191020_papAnu2	-3.06107
6:149657918-149658102_gorGor3	0.110003
7:47610983-47611160_rheMac3	-0.921407
20:25520004-25520189_hg38	-2.03071
15:63114160-63114339_macFas5	-2.12333
17:73545580-73545764_N10	-0.232869
22:37898661-37898841_macFas5	-0.495377
22:19951006-19951188_panTro5	-1.56386
5:77934476-77934657_nomLeu3	-0.35231
1:17087417-17087603_gorGor3	0.13338
16:88266497-88266676_papAnu2	-0.822365
5:141722022-141722201_rheMac3	0.465384
18:68045424-68045610_hg38	-0.870497
8:350899-351083_saiBol1	-0.0856132
19:47600169-47600344_hg38	0.940158
20:49011097-49011283_ponAbe2	-0.607213
10:80944098-80944284_chlSab2	-0.32362
17:55601305-55601491_ponAbe2	-0.942558
18:11994705-11994892_nomLeu3	0.873652
10:72123798-72123984_hg38	-1.47667
1:56797516-56797702_N10	-4.56405
2:135190834-135191020_saiBol1	-1.30108
1:243669382-243669567_papAnu2	0.264752
5:1563904-1564089_panTro5	-0.537048
2:87785589-87785775_N7	-0.151293
2:87785589-87785775_N6	-0.21202
2:87785589-87785775_N5	-0.21202
2:87785589-87785775_N4	-0.21202
2:87785589-87785775_N3	-0.263278
2:87785589-87785775_N2	-0.0979937
2:87785589-87785775_N9	-0.151293
2:87785589-87785775_N8	-0.151293
9:124511384-124511569_rheMac3	0.0331036
10:102101014-102101200_panTro5	0.95432
17:71793814-71793990_N8	0.827584
17:71793814-71793990_N9	0.958147
10:72123798-72123984_macFas5	-0.367667
17:71793814-71793990_N6	0.569278
17:71793814-71793990_N7	0.827584
9:138883784-138883967_panTro5	-0.371972
17:71793814-71793990_N3	0.38121
16:16315604-16315789_N2	-1.488
16:16315604-16315789_N3	-1.29551
22:19951006-19951188_chlSab2	-1.80435
16:16315604-16315789_N5	-1.07333
16:16315604-16315789_N6	-1.07333
16:16315604-16315789_N7	-1.24161
7:1004280-1004454_rheMac3	-0.634499
16:16315604-16315789_N9	-1.21493
22:30609311-30609491_N2	0.500687
22:30194904-30195089_nomLeu3	-0.00704045
6:158461547-158461722_N3	-0.471778
6:158461547-158461722_N6	-0.338661
6:158461547-158461722_N5	-0.338661
6:158461547-158461722_N4	-0.471778
16:88268303-88268488_chlSab2	-0.694849
12:109232275-109232461_gorGor3	-0.905752
11:67382032-67382217_hg38	0.581905
12:3207145-3207327_saiBol1	0.933418
10:73102300-73102482_calJac3	-0.367116
5:77934476-77934657_chlSab2	-0.467806
17:27235978-27236164_nomLeu3	-2.12162
10:72123798-72123984_chlSab2	1.04952
20:48937400-48937580_gorGor3	-0.935777
9:138899788-138899963_macFas5	1.18936
15:86251102-86251284_nomLeu3	-1.67018
16:88268247-88268428_hg38	-0.344237
8:140981329-140981508_N10	1.10031
10:102101014-102101200_N10	-0.739757
18:46423007-46423190_rheMac3	0.855455
7:47611279-47611465_calJac3	0.0191366
20:49013197-49013382_calJac3	0.974066
3:152856514-152856700_saiBol1	1.28716
10:11918098-11918283_N8	0.721967
10:11918098-11918283_N9	0.721967
10:11918098-11918283_N3	0.456812
10:11918098-11918283_N6	0.753376
10:11918098-11918283_N7	0.608615
10:11918098-11918283_N4	0.456812
10:11918098-11918283_N5	0.66388
2:237877065-237877251_N5	-2.88382
20:49011097-49011283_rheMac3	-2.64804
16:88268247-88268428_chlSab2	1.5992
19:51855593-51855778_panTro5	0.402832
18:46423007-46423190_calJac3	-0.983159
6:30756525-30756711_papAnu2	-0.0272954
2:47301901-47302086_hg38	-0.335809
19:39919165-39919349_N9	-0.341076
8:350899-351083_macFas5	-1.72042
1:92293119-92293299_nomLeu3	0.409268
22:21240004-21240190_ponAbe2	-2.31941
15:76016555-76016741_N10	-2.27051
17:48739205-48739390_ponAbe2	0.258112
12:109232275-109232461_macFas5	-0.938191
19:46144967-46145153_papAnu2	0.126427
2:135215437-135215618_N5	1.26325
2:135215437-135215618_N4	1.26175
2:135215437-135215618_N7	1.15777
2:135215437-135215618_N6	1.26325
2:135215437-135215618_N3	1.26175
2:135215437-135215618_N2	1.06218
2:135215437-135215618_N9	1.22934
22:23631604-23631790_rheMac3	-0.0964681
14:69422051-69422236_N9	-0.957149
14:69422051-69422236_N8	-0.957149
8:126286228-126286414_ponAbe2	-1.80067
20:30311437-30311620_rheMac3	-1.9301
17:79958268-79958452_saiBol1	-1.97401
14:69422051-69422236_N6	-0.556359
14:102197856-102198031_gorGor3	0.546941
11:73041956-73042142_rheMac3	-2.21746
6:89745185-89745371_panTro5	-0.990024
18:45979806-45979991_rheMac3	-1.08036
6:149657918-149658102_N4	-0.130517
6:149657918-149658102_N5	-0.0402206
16:88267317-88267498_N2	-1.31034
16:88267317-88267498_N3	-0.811183
16:88267317-88267498_N4	-0.693865
10:72123798-72123984_papAnu2	-0.249144
16:88267317-88267498_N6	-1.06964
16:88267317-88267498_N7	-1.15729
16:88267317-88267498_N8	-0.964736
16:88267317-88267498_N9	-0.964736
6:149657918-149658102_N8	-0.101212
5:1563404-1563590_gorGor3	-1.19661
11:67382032-67382217_calJac3	0.442788
11:12846228-12846414_N10	-0.453592
20:62868160-62868346_chlSab2	-1.52713
10:11917402-11917580_N3	0.935255
10:11917402-11917580_N2	-1.68153
10:11917402-11917580_N5	0.848288
10:11917402-11917580_N4	0.935255
10:11917402-11917580_N7	0.826791
10:11917402-11917580_N6	0.846568
10:11917402-11917580_N9	0.409069
10:11917402-11917580_N8	0.826791
2:87785589-87785775_panTro5	-0.390233
11:72498656-72498842_N8	-2.2586
11:72498656-72498842_N9	-2.05191
11:72498656-72498842_N5	0.24644
11:72498656-72498842_N6	0.24644
11:72498656-72498842_N7	-2.2586
2:239312065-239312251_panTro5	-1.76483
2:70751797-70751981_macFas5	-3.30619
5:139023120-139023305_saiBol1	-0.510784
7:22485155-22485341_ponAbe2	0.318675
14:102197955-102198133_gorGor3	-1.75878
22:19879610-19879796_chlSab2	0.946371
5:135459111-135459297_rheMac3	1.80388
17:71793814-71793990_papAnu2	0.685814
10:134261314-134261500_N3	-1.56365
10:134261314-134261500_N4	-1.56365
9:138899788-138899963_papAnu2	0.915125
11:72869361-72869538_ponAbe2	-4.28777
7:22485155-22485341_saiBol1	-0.0855392
17:48188905-48189091_macFas5	-3.09137
14:68844251-68844437_N3	-3.22102
19:47600169-47600344_gorGor3	1.38352
X:47060260-47060446_gorGor3	-2.16699
17:77964009-77964195_hg38	-0.155178
15:86251102-86251284_panTro5	-1.3383
14:68844251-68844437_N8	-3.58755
16:88570803-88570989_N2	-0.0998212
10:73746298-73746484_gorGor3	-0.853518
17:55601407-55601591_nomLeu3	0.367706
22:36902314-36902500_calJac3	-2.21497
18:46423007-46423190_saiBol1	0.908292
20:49011897-49012083_rheMac3	-0.329309
20:48937897-48938083_panTro5	-0.131534
1:17088117-17088303_chlSab2	-2.10975
14:102197856-102198031_ponAbe2	0.380318
16:27481568-27481752_papAnu2	0.232633
8:140869322-140869508_hg38	-1.44325
21:43098942-43099126_N10	0.0736466
16:29271415-29271594_N10	-0.650227
15:74737651-74737837_ponAbe2	-3.76725
12:112211921-112212107_N9	-2.09946
1:9653424-9653609_N9	0.58071
8:19522927-19523108_calJac3	-0.262719
1:9653424-9653609_N7	0.58071
12:112211921-112212107_N3	-2.54949
11:2009428-2009614_chlSab2	-1.26213
12:112211921-112212107_N2	-2.54949
20:1808704-1808890_macFas5	-1.21072
20:49011897-49012083_chlSab2	0.798183
22:37898661-37898841_N10	-0.466994
1:110439487-110439673_N4	-1.28181
1:110439487-110439673_N5	-1.28181
1:110439487-110439673_N6	-1.28181
1:110439487-110439673_N7	-1.56296
1:110439487-110439673_N2	-1.22976
1:110439487-110439673_N3	-1.28181
1:110439487-110439673_N8	-1.56296
1:110439487-110439673_N9	-1.35955
15:74737651-74737837_rheMac3	-3.66057
17:73545580-73545764_panTro5	0.282657
1:234775081-234775267_N10	1.46561
12:57495743-57495929_macFas5	0.861665
1:17088117-17088303_ponAbe2	-0.646215
20:10647806-10647992_N10	0.290843
1:110438782-110438965_nomLeu3	-0.546402
22:30605504-30605689_gorGor3	1.47056
10:102100214-102100400_papAnu2	0.142746
8:140981434-140981607_N6	0.31314
8:140981434-140981607_N7	0.468411
8:140981434-140981607_N4	-0.316454
8:140981434-140981607_N5	0.31314
8:140981434-140981607_N2	-0.26835
8:140981434-140981607_N3	0.136886
8:140981434-140981607_N8	0.468411
8:140981434-140981607_N9	0.468411
5:1563404-1563590_ponAbe2	0.106956
2:239312065-239312251_N9	-1.49158
22:39679258-39679443_rheMac3	0.912413
2:239312065-239312251_N5	-1.38716
2:239312065-239312251_N4	-1.61306
12:57674040-57674220_gorGor3	0.631442
2:239312065-239312251_N6	-1.38716
7:101668084-101668270_N10	-0.16125
2:239312065-239312251_N3	-1.19818
2:239312065-239312251_N2	-1.65146
2:10425760-10425932_nomLeu3	-0.122826
11:73041956-73042142_N9	-2.45614
11:73041956-73042142_N8	-2.45614
14:102197856-102198031_rheMac3	0.144537
15:76016555-76016741_papAnu2	0.491395
16:88266503-88266688_papAnu2	-1.87717
12:122884051-122884237_rheMac3	-2.42496
11:73041956-73042142_N2	-0.0133137
11:73041956-73042142_N5	-0.598373
1:150975384-150975562_papAnu2	-0.303342
11:73041956-73042142_N7	-2.45614
11:73041956-73042142_N6	-0.598373
19:45959064-45959250_nomLeu3	-2.61313
6:7137311-7137486_panTro5	0.469611
1:85794717-85794901_N4	0.689126
1:85794717-85794901_N5	0.689126
1:85794717-85794901_N6	0.689126
22:30608706-30608887_panTro5	-1.57198
1:85794717-85794901_N2	0.689126
1:85794717-85794901_N3	0.689126
11:76855957-76856142_chlSab2	-1.43207
1:85794717-85794901_N9	0.998452
5:135459111-135459297_chlSab2	1.45169
7:29247979-29248165_saiBol1	-0.227358
10:72123798-72123984_nomLeu3	-2.80859
16:88268247-88268428_saiBol1	0.0530498
7:47612782-47612963_saiBol1	-0.653781
6:89745185-89745371_rheMac3	-1.07644
22:21240004-21240190_gorGor3	-1.09089
7:657316-657502_rheMac3	0.576628
12:57495743-57495929_calJac3	0.36276
15:86251102-86251284_gorGor3	-0.834182
14:94526657-94526843_rheMac3	-2.18289
5:135402707-135402889_hg38	-1.9606
22:37897361-37897542_papAnu2	0.266756
16:70780703-70780889_gorGor3	-0.0215354
11:62321028-62321214_calJac3	1.31604
7:1506685-1506860_hg38	-1.00869
1:229283982-229284167_N3	1.60839
1:229283982-229284167_N2	1.33086
1:229283982-229284167_N7	0.516943
1:229283982-229284167_N6	1.43073
1:229283982-229284167_N5	1.43073
1:229283982-229284167_N4	1.60839
1:229283982-229284167_N9	0.477016
1:229283982-229284167_N8	0.516943
15:63114160-63114339_rheMac3	-2.12333
12:3207145-3207327_N2	0.621893
2:239358365-239358551_panTro5	-3.08082
6:7137311-7137486_macFas5	0.413622
21:43098235-43098421_panTro5	0.993799
5:141722022-141722201_macFas5	0.432467
1:212769887-212770068_ponAbe2	-3.25198
10:102100815-102100999_panTro5	-2.03184
17:48738809-48738987_papAnu2	-0.343487
19:5880904-5881090_calJac3	-1.56169
1:94533819-94534005_macFas5	0.424851
7:47686982-47687168_gorGor3	-0.592174
10:11918098-11918283_calJac3	0.801594
6:34625327-34625510_calJac3	-0.503534
1:17086917-17087103_papAnu2	-1.84086
5:135459111-135459297_ponAbe2	1.7781
17:48738809-48738987_macFas5	-0.0717737
22:37898661-37898841_N3	-0.575853
22:37898661-37898841_N2	-0.762779
8:140981434-140981607_ponAbe2	-0.293899
22:37898661-37898841_N7	-0.316601
22:37898661-37898841_N6	-0.577756
22:51139238-51139424_hg38	-2.08596
6:7137311-7137486_hg38	0.79645
22:37898661-37898841_N9	-0.495377
22:37898661-37898841_N8	-0.489854
10:80947299-80947483_N9	1.00045
10:80947299-80947483_N8	0.998046
10:80947299-80947483_N7	0.998046
10:80947299-80947483_N6	1.27156
10:80947299-80947483_N5	1.20314
10:80947299-80947483_N4	1.13316
10:80947299-80947483_N3	1.09875
10:80947299-80947483_N2	1.02262
17:78765111-78765293_chlSab2	-4.98858
16:88268205-88268386_ponAbe2	-1.71145
7:98048268-98048454_macFas5	-1.52551
17:27235978-27236164_N9	-2.09397
17:27235978-27236164_N8	-2.09397
17:27235978-27236164_N7	-2.09397
17:27235978-27236164_N6	-1.64971
17:27235978-27236164_N5	-1.64971
17:27235978-27236164_N4	-1.64971
17:27235978-27236164_N3	-2.12162
18:3257113-3257288_gorGor3	0.849032
20:49011497-49011682_macFas5	-0.170427
10:73102300-73102482_saiBol1	0.253648
12:109232275-109232461_N9	-0.938191
12:109232275-109232461_N8	-1.31276
5:32532248-32532434_calJac3	-1.34556
12:109232275-109232461_N4	-1.27908
12:109232275-109232461_N3	-1.27908
12:109232275-109232461_N2	-1.27908
2:135190834-135191020_rheMac3	-3.22409
10:102100214-102100400_rheMac3	0.448633
20:44574797-44574983_nomLeu3	-3.09884
1:85794717-85794901_rheMac3	0.998452
19:46144967-46145153_N10	0.136663
5:139023020-139023205_chlSab2	0.454213
7:98049268-98049454_N10	-5.11815
1:19372125-19372301_macFas5	-1.28172
2:239312065-239312251_calJac3	0.0638793
1:17092230-17092416_gorGor3	0.24867
16:69857909-69858095_rheMac3	-0.568457
2:235772065-235772251_papAnu2	-0.788326
10:102100214-102100400_N5	0.184211
10:102100214-102100400_N4	0.245299
10:102100214-102100400_N7	0.448633
10:102100214-102100400_N6	0.184211
10:102100214-102100400_N3	0.245299
10:102100214-102100400_N9	0.448633
10:102100214-102100400_N8	0.448633
21:43098335-43098521_rheMac3	-0.967735
20:49011497-49011682_chlSab2	0.540529
10:11918098-11918283_rheMac3	0.721967
6:149657811-149657997_hg38	-1.17225
19:47600169-47600344_nomLeu3	1.13553
16:88268205-88268386_macFas5	-1.68517
7:98049268-98049454_macFas5	-5.84022
3:58035072-58035243_ponAbe2	0.53245
17:73545580-73545764_gorGor3	0.0702656
22:19948507-19948687_rheMac3	-1.7541
3:129137214-129137400_N5	-0.588362
3:129137214-129137400_N6	-0.101453
3:129137214-129137400_N7	-0.377721
3:129137214-129137400_N8	-0.377721
3:129137214-129137400_N9	-0.331651
15:63113959-63114130_nomLeu3	-2.9675
11:72869361-72869538_N3	-4.78418
2:235772065-235772251_N10	-0.0862095
20:48937697-48937883_chlSab2	0.81629
19:39919165-39919349_N3	0.761176
16:27482121-27482306_rheMac3	-0.17094
12:3207145-3207327_calJac3	1.66877
19:39919165-39919349_N6	0.656128
4:6691671-6691855_chlSab2	0.578637
18:46423007-46423190_gorGor3	-0.045079
22:47150442-47150623_panTro5	-0.139449
11:72869361-72869538_N9	-3.20325
11:72869361-72869538_N8	-3.85205
2:47302804-47302986_N10	-0.612828
4:6691074-6691251_macFas5	-1.55751
16:88267317-88267498_hg38	-1.29183
18:46423007-46423190_hg38	-0.0269891
10:72123798-72123984_rheMac3	-0.367667
20:49011497-49011682_papAnu2	0.0180681
12:109231975-109232161_panTro5	-3.29525
6:149657918-149658102_saiBol1	0.269164
14:63940351-63940537_macFas5	-4.26721
20:11668304-11668490_nomLeu3	0.171875
16:9221503-9221689_saiBol1	0.651244
22:37897361-37897542_ponAbe2	-0.0230876
20:47002497-47002683_N8	-1.12432
20:47002497-47002683_N9	-1.48393
20:47002497-47002683_N4	-1.21816
5:32531252-32531429_rheMac3	-2.7193
20:47002497-47002683_N6	-1.6445
20:47002497-47002683_N7	-1.42318
11:72868556-72868742_nomLeu3	-0.336681
20:47002497-47002683_N2	-1.86663
20:47002497-47002683_N3	-1.21816
10:11918098-11918283_macFas5	0.721967
2:201621660-201621844_rheMac3	-2.10197
1:243669282-243669467_saiBol1	-1.44046
8:42342249-42342431_rheMac3	-0.105124
6:36095326-36095511_N10	0.643262
10:80947299-80947483_saiBol1	0.873715
2:65253402-65253584_N10	-1.75111
20:48937697-48937883_macFas5	0.225672
14:69422051-69422236_hg38	-0.556359
7:98970268-98970454_N9	0.986727
10:102101014-102101200_chlSab2	-0.338937
20:44574797-44574983_hg38	-2.8391
3:159647613-159647799_hg38	-1.47018
16:29271415-29271594_macFas5	-1.55915
10:11917402-11917580_papAnu2	1.03948
1:85794717-85794901_ponAbe2	0.665225
16:29271407-29271586_N10	-0.801399
10:80944098-80944284_nomLeu3	-0.341386
12:57495743-57495929_N10	0.990682
8:103806728-103806914_papAnu2	-0.366177
16:29271407-29271586_N5	-0.778208
21:43098335-43098521_N9	-0.967735
21:43098335-43098521_N4	-1.07738
16:29271407-29271586_N8	-1.18239
16:29271407-29271586_N9	-1.18239
19:51854192-51854378_macFas5	-0.310658
20:47002497-47002683_nomLeu3	-2.04982
22:21240004-21240190_saiBol1	-1.50632
20:48937998-48938183_N2	-0.728344
20:48937998-48938183_N3	-0.926515
20:48937998-48938183_N4	-0.926515
20:48937998-48938183_N5	-1.35299
20:48937998-48938183_N6	-1.35299
20:48937998-48938183_N7	-1.20825
20:48937998-48938183_N8	-0.779394
20:48937998-48938183_N9	-0.779394
16:70780703-70780889_macFas5	0.48971
1:181104188-181104373_rheMac3	-1.05923
22:19879504-19879690_saiBol1	-0.52046
2:113998434-113998619_nomLeu3	-1.82019
8:341766-341949_saiBol1	-3.9739
2:135215437-135215618_panTro5	1.40781
22:37897261-37897442_chlSab2	-0.628295
5:77934476-77934657_N10	-0.462629
19:39919165-39919349_N8	-0.341076
6:89745185-89745371_papAnu2	-1.84815
10:11917402-11917580_calJac3	1.06092
7:1004980-1005162_macFas5	0.958199
1:110439487-110439673_rheMac3	-1.35955
1:234775081-234775267_rheMac3	0.924244
11:62321028-62321214_N8	1.37129
11:62321028-62321214_N9	1.37129
12:3207145-3207327_panTro5	0.7904
11:62321028-62321214_N3	1.40188
11:62321028-62321214_N4	1.40188
11:62321028-62321214_N5	1.40188
11:62321028-62321214_N6	1.40188
11:62321028-62321214_N7	1.37129
12:109231975-109232161_saiBol1	0.201486
19:7463704-7463890_nomLeu3	-1.8811
16:88267317-88267498_ponAbe2	-0.264422
19:55720793-55720977_hg38	0.308674
7:2797578-2797763_hg38	-2.93564
2:153266858-153267044_papAnu2	1.53903
22:19879610-19879796_calJac3	0.567344
8:126286228-126286414_panTro5	-2.91585
2:135215437-135215618_hg38	1.26325
17:79958268-79958452_chlSab2	-1.62968
12:123560051-123560237_N10	-0.727619
8:140869322-140869508_N8	-1.1246
8:140869322-140869508_N9	-1.1246
8:140869322-140869508_N4	-1.32331
8:140869322-140869508_N7	-1.1246
8:140869322-140869508_N2	-1.15273
10:134261414-134261600_gorGor3	0.762121
22:51137644-51137818_macFas5	-2.83122
14:69422051-69422236_panTro5	-0.556359
16:68824703-68824889_macFas5	0.217585
7:155744643-155744829_macFas5	0.745234
18:3257113-3257288_panTro5	1.24081
1:19372125-19372301_chlSab2	-1.45302
7:34788082-34788262_macFas5	-0.93302
17:79958671-79958849_nomLeu3	-3.37951
4:6691074-6691251_papAnu2	-1.91502
20:10647806-10647992_macFas5	0.59688
1:211790081-211790267_panTro5	-2.35941
19:45959064-45959250_hg38	-2.84404
19:51854192-51854378_calJac3	-3.04481
10:80944098-80944284_rheMac3	-0.0517026
8:19522927-19523108_macFas5	-0.480201
5:77890949-77891135_saiBol1	-2.33234
1:150975384-150975562_gorGor3	-0.722262
16:69857909-69858095_ponAbe2	-0.565483
2:235772065-235772251_saiBol1	-0.167976
1:150975281-150975464_chlSab2	0.105688
2:235772365-235772550_macFas5	0.353154
5:77890949-77891135_macFas5	-1.45614
19:45959064-45959250_N2	-2.89298
7:155744343-155744529_macFas5	1.75827
15:65108751-65108937_N5	0.51233
15:65108751-65108937_N4	0.70138
15:65108751-65108937_N6	0.420119
15:65108751-65108937_N9	-1.77982
15:65108751-65108937_N8	-1.77982
7:22485155-22485341_panTro5	0.268391
19:45959064-45959250_N7	-2.89298
1:110438581-110438767_panTro5	0.0712826
18:46423007-46423190_panTro5	-0.0269891
12:109232275-109232461_hg38	-1.08628
16:88268247-88268428_rheMac3	1.17221
8:129189222-129189408_chlSab2	0.817182
15:86251102-86251284_hg38	-1.21108
1:243669282-243669467_chlSab2	-0.632213
22:37898661-37898841_rheMac3	-0.495377
1:27328717-27328903_rheMac3	-0.579866
22:47150442-47150623_N8	0.0304746
22:47150442-47150623_N9	0.0304746
22:47150442-47150623_N3	-0.310494
10:80944000-80944182_gorGor3	-0.304765
22:47150442-47150623_N6	-0.139449
22:47150442-47150623_N5	0.100108
16:29271415-29271594_papAnu2	-1.62891
3:58035072-58035243_N9	0.56216
3:58035072-58035243_N8	0.46098
3:58035072-58035243_N5	0.532986
3:58035072-58035243_N4	0.532986
3:58035072-58035243_N7	0.46098
3:58035072-58035243_N6	0.532986
8:103806728-103806914_ponAbe2	-0.914948
1:243669382-243669567_rheMac3	0.387926
16:70780203-70780389_N10	0.162479
17:48738205-48738391_N9	0.554871
17:48738205-48738391_N8	0.609933
17:48738205-48738391_N7	0.609933
17:48738205-48738391_N6	-0.313079
17:48738205-48738391_N5	-0.313079
17:48738205-48738391_N4	-0.154523
5:32532248-32532434_saiBol1	-0.610492
7:1004980-1005162_saiBol1	0.385987
7:47612782-47612963_N8	-2.14099
7:47612782-47612963_N9	-2.21086
7:47612782-47612963_N6	-1.75809
7:47612782-47612963_N7	-2.14099
7:47612782-47612963_N4	-1.74869
7:47612782-47612963_N5	-1.75809
11:67914328-67914514_nomLeu3	-1.39989
7:47612782-47612963_N3	-1.74869
10:80944000-80944182_ponAbe2	-0.527073
1:234951371-234951556_macFas5	-1.0111
20:48937797-48937983_rheMac3	0.284114
10:102100815-102100999_N4	-2.35343
8:103806628-103806814_papAnu2	-1.22837
16:29271415-29271594_chlSab2	-1.12767
15:74737651-74737837_N10	-2.57841
3:129137214-129137400_gorGor3	-0.588362
1:211790081-211790267_rheMac3	-2.01733
1:9653424-9653609_rheMac3	0.465388
1:112275982-112276167_rheMac3	-1.49812
17:55601407-55601591_calJac3	0.648256
5:32532248-32532434_gorGor3	-0.828894
7:29247979-29248165_ponAbe2	0.363987
22:19879504-19879690_chlSab2	0.14067
20:48937998-48938183_gorGor3	-1.1755
11:67914034-67914208_macFas5	-1.81576
22:47150442-47150623_N10	-0.173745
1:229284082-229284267_calJac3	0.091315
7:47611279-47611465_N4	-0.117745
1:243669282-243669467_ponAbe2	-0.614021
15:74737651-74737837_gorGor3	-3.26386
8:129189222-129189408_gorGor3	0.545118
7:47611279-47611465_N3	-0.188317
16:29273104-29273289_saiBol1	0.132759
17:79958268-79958452_gorGor3	-2.25774
11:67382032-67382217_macFas5	0.51907
9:138884287-138884466_panTro5	-2.11571
20:48937797-48937983_hg38	0.275505
17:79958671-79958849_papAnu2	-5.43481
1:229283881-229284067_hg38	0.725279
19:51854192-51854378_saiBol1	-0.238657
1:36947817-36948003_macFas5	0.515547
9:124527487-124527666_papAnu2	-0.822883
3:129137214-129137400_rheMac3	-0.331651
20:49013197-49013382_chlSab2	1.34871
20:25519909-25520085_macFas5	1.04689
5:32532248-32532434_hg38	-0.70966
9:138884287-138884466_ponAbe2	-1.54831
1:211790081-211790267_calJac3	-2.49794
11:73041956-73042142_calJac3	0.19994
16:88266503-88266688_ponAbe2	-2.8469
19:47600169-47600344_chlSab2	1.49835
22:19879504-19879690_ponAbe2	-0.447652
12:122884051-122884237_papAnu2	-2.51173
10:102100815-102100999_chlSab2	-2.59971
22:19949905-19950089_macFas5	-0.351335
1:27328717-27328903_ponAbe2	-0.423737
1:235010682-235010868_calJac3	-0.659313
20:49011497-49011682_rheMac3	-0.170427
7:22485155-22485341_gorGor3	0.361433
10:80947099-80947284_N10	-0.294806
11:2009428-2009614_gorGor3	-1.33905
16:88570803-88570989_papAnu2	-1.19474
10:80944000-80944182_chlSab2	-0.36354
14:68844251-68844437_N2	-2.29172
19:46144967-46145153_saiBol1	-0.259665
1:229283881-229284067_ponAbe2	0.592398
7:155744343-155744529_N10	0.761653
2:87957592-87957778_N10	1.25584
20:50648364-50648545_N6	-2.10116
20:50648364-50648545_N7	-2.82256
20:50648364-50648545_N5	-2.10116
20:50648364-50648545_N8	-3.00784
20:50648364-50648545_N9	-3.04693
12:3207145-3207327_N10	1.0257
2:235679465-235679650_hg38	0.0216154
20:49013297-49013483_N4	-0.911893
20:49013297-49013483_N5	-0.449774
20:49013297-49013483_N6	-0.449774
1:17086917-17087103_rheMac3	-1.57781
5:77890949-77891135_calJac3	-1.83843
20:48937797-48937983_nomLeu3	-0.0948089
1:92293216-92293402_hg38	0.953183
1:110439487-110439673_gorGor3	-1.28181
8:42342249-42342431_gorGor3	-0.316132
15:63114160-63114339_N10	-2.0886
1:110438581-110438767_saiBol1	-0.864596
20:44574697-44574883_calJac3	-0.695328
19:47600169-47600344_rheMac3	1.1437
1:9653424-9653609_macFas5	0.58071
17:78765111-78765293_N10	-4.47304
16:70780203-70780389_saiBol1	-1.08378
2:237877065-237877251_rheMac3	-2.56167
9:124527487-124527666_N10	0.101655
2:232566760-232566946_ponAbe2	-1.25417
7:1004280-1004454_N10	-0.491886
3:49561003-49561182_nomLeu3	1.2848
2:235772065-235772251_ponAbe2	-0.613402
14:65414851-65415037_ponAbe2	-0.141668
10:134261414-134261600_calJac3	1.1586
16:88268205-88268386_panTro5	-1.22745
20:30301259-30301445_chlSab2	1.10088
11:72498656-72498842_calJac3	0.257796
16:88570803-88570989_chlSab2	-1.20334
20:25519909-25520085_hg38	1.40953
20:30300661-30300843_chlSab2	0.665636
7:1004980-1005162_papAnu2	1.17432
20:48937897-48938083_chlSab2	-0.240089
19:18385703-18385889_macFas5	-0.611838
8:42342249-42342431_hg38	-0.474305
10:134261314-134261500_saiBol1	-0.354571
2:201621660-201621844_calJac3	-2.30528
19:45958964-45959150_calJac3	-1.7809
17:73545679-73545865_chlSab2	0.491129
14:68844251-68844437_N6	-4.247
1:229283982-229284167_papAnu2	0.516943
20:48937400-48937580_N10	-1.652
7:155744643-155744829_N9	0.745234
7:155744643-155744829_N8	0.745234
10:11917402-11917580_hg38	0.846568
22:36902314-36902500_rheMac3	-0.320305
14:94526657-94526843_hg38	-1.93952
7:155744643-155744829_N5	0.195382
8:11488995-11489181_saiBol1	0.00927426
7:155744643-155744829_N4	0.155775
1:110438782-110438965_rheMac3	-0.680275
7:155744643-155744829_N7	0.742689
12:122884051-122884237_panTro5	-2.60285
22:21240004-21240190_panTro5	-0.935268
7:155744643-155744829_N3	0.155775
14:68844251-68844437_N9	-3.72576
7:155744643-155744829_N2	0.155775
9:138884287-138884466_calJac3	-1.39821
10:125808314-125808499_rheMac3	-1.75476
7:1506685-1506860_N2	-1.5828
7:1506685-1506860_N3	-0.917415
7:1506685-1506860_N4	-1.00869
7:1506685-1506860_N5	-1.00869
7:1506685-1506860_N6	-1.00869
7:1506685-1506860_N7	-1.46694
7:1506685-1506860_N8	-1.36452
7:1506685-1506860_N9	-1.577
5:1566015-1566192_papAnu2	-1.9315
1:153517680-153517866_chlSab2	1.77536
5:135459111-135459297_N8	1.81468
5:135459111-135459297_N9	1.80388
5:135459111-135459297_N6	1.7781
5:135459111-135459297_N7	1.81468
5:135459111-135459297_N4	1.7781
5:135459111-135459297_N5	1.7781
5:135459111-135459297_N2	1.7781
5:135459111-135459297_N3	1.7781
6:89745185-89745371_macFas5	-1.07644
22:21240004-21240190_papAnu2	-1.78679
1:110438581-110438767_N10	-0.413661
17:55601407-55601591_panTro5	0.345902
6:30756525-30756711_hg38	1.1145
2:43521102-43521284_panTro5	0.883294
11:67914034-67914208_calJac3	-1.61322
16:4704603-4704789_chlSab2	-1.98919
1:27328717-27328903_N8	-0.354826
1:27328717-27328903_N9	-0.579866
16:69857909-69858095_gorGor3	-1.17624
1:27328717-27328903_N4	-0.517315
1:27328717-27328903_N5	-0.0651726
1:27328717-27328903_N6	-0.453352
1:27328717-27328903_N7	-0.354826
1:27328717-27328903_N3	-0.517315
17:73545679-73545865_rheMac3	-0.600841
20:49011897-49012083_N10	1.0005
1:17092330-17092516_gorGor3	0.00582282
1:85794717-85794901_panTro5	0.689126
16:88267305-88267486_N6	-0.986538
16:88267305-88267486_N7	-0.924892
16:88267305-88267486_N4	-1.72337
16:88267305-88267486_N5	-0.986538
16:88267305-88267486_N8	-1.45945
16:88267305-88267486_N9	-1.45945
6:149657918-149658102_hg38	-0.340971
22:30608706-30608887_rheMac3	-1.35765
20:30309735-30309921_nomLeu3	-3.52077
7:47610983-47611160_calJac3	-1.65
1:181104188-181104373_chlSab2	-0.59708
20:62868160-62868346_N9	-1.52713
1:150975384-150975562_panTro5	-1.08843
10:102100214-102100400_gorGor3	0.431094
20:62868160-62868346_N3	-1.16558
20:62868160-62868346_N2	-1.16558
20:62868160-62868346_N4	-1.16558
20:62868160-62868346_N7	-1.52713
20:62868160-62868346_N6	-1.16804
17:27235978-27236164_gorGor3	-1.92968
7:47611279-47611465_N6	-0.0279606
7:47611279-47611465_N7	-0.177915
11:12846228-12846414_panTro5	-2.42863
7:47611279-47611465_N5	-0.0279606
7:47611279-47611465_N2	-0.127802
20:47001899-47002081_macFas5	-0.158593
7:47611279-47611465_N8	-0.177915
7:47611279-47611465_N9	-0.166766
5:77890949-77891135_gorGor3	-1.8489
1:229284082-229284267_N3	0.027225
1:229284082-229284267_N6	0.027225
1:229284082-229284267_N7	-0.2258
1:229284082-229284267_N4	0.027225
1:229284082-229284267_N5	0.027225
1:229284082-229284267_N8	-0.2258
1:229284082-229284267_N9	-1.4232
19:18385703-18385889_rheMac3	-0.611838
5:77934476-77934657_N8	-0.467806
5:77934476-77934657_N9	-0.467806
5:77934476-77934657_N2	-0.646686
5:77934476-77934657_N3	-0.631893
5:77934476-77934657_N4	-0.631893
5:77934476-77934657_N5	-0.631893
5:77934476-77934657_N6	-0.612329
5:77934476-77934657_N7	-0.467806
11:67382032-67382217_papAnu2	0.559165
21:36189634-36189820_ponAbe2	-4.26146
1:65377916-65378102_gorGor3	-2.85582
19:55720793-55720977_nomLeu3	-2.16979
8:103806628-103806814_N9	-1.32535
8:103806628-103806814_N6	-1.0517
8:103806628-103806814_N5	-1.0517
8:103806628-103806814_N4	-1.38584
8:103806628-103806814_N2	-1.0826
16:88267317-88267498_macFas5	-1.0912
20:48937697-48937883_panTro5	0.447648
8:42342249-42342431_papAnu2	-0.447521
7:155744343-155744529_hg38	1.37906
2:235772365-235772550_N8	0.374432
2:235772365-235772550_N9	0.374432
2:235772365-235772550_N2	1.0845
2:235772365-235772550_N3	0.60858
2:235772365-235772550_N6	0.60858
2:235772365-235772550_N7	0.314013
2:235772365-235772550_N4	0.60858
2:235772365-235772550_N5	0.60858
2:26679601-26679786_nomLeu3	1.39854
1:235011783-235011966_nomLeu3	0.280147
8:140868722-140868907_papAnu2	0.487201
5:141722022-141722201_saiBol1	0.183762
17:78765111-78765293_panTro5	-4.84054
1:36947817-36948003_N10	0.558471
16:70780703-70780889_chlSab2	0.724937
1:150975384-150975562_calJac3	-1.43254
7:1506781-1506962_N8	-0.524931
2:65253402-65253584_N6	-0.898949
2:65253402-65253584_N5	-0.898949
16:88267317-88267498_panTro5	-1.06964
2:153266858-153267044_panTro5	1.68378
8:350899-351083_N3	-2.32654
17:53487105-53487291_gorGor3	0.0933452
20:10647806-10647992_ponAbe2	0.353954
8:126286228-126286414_hg38	-2.91585
22:37898661-37898841_panTro5	-0.577756
16:27482121-27482306_hg38	-2.44682
22:43201660-43201846_N3	-0.237588
8:42342249-42342431_N10	-0.20647
22:43201660-43201846_N5	0.769293
22:43201660-43201846_N4	0.375163
7:47611279-47611465_gorGor3	-0.0917632
22:43201660-43201846_N6	0.769293
22:43201660-43201846_N9	-0.292203
22:43201660-43201846_N8	-0.82718
11:62321028-62321214_saiBol1	1.5346
1:36947817-36948003_N9	0.515547
1:36947817-36948003_N8	0.515547
19:51854192-51854378_nomLeu3	-0.0369614
1:36947817-36948003_N5	-1.49656
1:36947817-36948003_N4	-0.676233
1:36947817-36948003_N7	0.459452
1:36947817-36948003_N3	-0.323854
1:36947817-36948003_N2	-0.0941969
17:79958268-79958452_N4	-1.60828
17:79958268-79958452_N5	-2.07614
17:79958268-79958452_N6	-2.07614
17:79958268-79958452_N7	-1.62968
10:11917402-11917580_nomLeu3	0.385681
20:11668304-11668490_calJac3	-0.386522
20:48937697-48937883_rheMac3	0.406072
17:79958268-79958452_N9	-2.09019
8:126286122-126286308_N8	-3.07558
8:126286122-126286308_N9	-3.07558
20:47001998-47002181_panTro5	0.75816
8:126286122-126286308_N2	-3.03624
8:126286122-126286308_N3	-3.05935
8:126286122-126286308_N4	-3.05935
8:126286122-126286308_N5	-3.05935
8:126286122-126286308_N6	-2.56036
8:126286122-126286308_N7	-3.07558
1:110438581-110438767_N9	0.0873354
1:110438581-110438767_N8	0.0873354
1:110438581-110438767_N3	0.62715
1:110438581-110438767_N2	0.62715
21:36189634-36189820_rheMac3	-3.88529
1:110438581-110438767_N7	0.0873354
1:110438581-110438767_N6	0.536396
1:110438581-110438767_N5	0.427882
1:110438581-110438767_N4	0.62715
20:48937998-48938183_hg38	-1.04807
16:88268205-88268386_calJac3	-2.79537
2:87957592-87957778_hg38	1.73694
3:129137214-129137400_macFas5	-0.23116
16:88266503-88266688_macFas5	-1.68031
17:48738809-48738987_calJac3	0.432529
11:72869361-72869538_macFas5	-3.20325
22:30608706-30608887_macFas5	-1.35765
20:49011897-49012083_hg38	-0.103506
6:168068354-168068541_saiBol1	0.540509
10:80944098-80944284_ponAbe2	-0.154462
8:126286228-126286414_N3	-2.11116
8:126286228-126286414_N2	-2.11116
20:47001998-47002181_saiBol1	2.21069
8:126286228-126286414_N6	-2.91585
8:126286228-126286414_N5	-1.87344
8:126286228-126286414_N4	-2.11116
6:36095326-36095511_rheMac3	-3.26617
20:11668304-11668490_rheMac3	-0.161071
20:49011897-49012083_N5	-0.0561152
5:139023020-139023205_N3	0.510652
5:139023020-139023205_N4	0.510652
17:41369770-41369956_N9	1.03973
17:41369770-41369956_N8	1.07366
15:76016555-76016741_chlSab2	0.203567
15:63113959-63114130_calJac3	-2.98078
17:41369770-41369956_N5	1.60087
17:41369770-41369956_N4	1.29808
17:41369770-41369956_N3	1.29808
17:41369770-41369956_N2	1.29808
20:1808704-1808890_N4	-1.21346
3:193429310-193429496_ponAbe2	-1.62588
5:139023020-139023205_N8	1.18945
19:46144967-46145153_nomLeu3	-0.460783
1:112275982-112276167_nomLeu3	-0.736616
10:72123798-72123984_panTro5	-3.65557
12:109231975-109232161_hg38	-2.82036
11:76855957-76856142_macFas5	-1.53333
16:27481568-27481752_N5	-0.000321961
16:27481568-27481752_N4	-0.000321961
16:27481568-27481752_N7	0.00505242
16:27481568-27481752_N6	0.259407
16:27481568-27481752_N2	0.378683
2:237877065-237877251_nomLeu3	-2.99145
16:27481568-27481752_N9	0.00505242
16:27481568-27481752_N8	0.00505242
1:36947817-36948003_rheMac3	0.220542
13:98899416-98899588_N2	1.07302
16:88266497-88266676_macFas5	-0.646104
16:69857909-69858095_N2	-0.48467
15:85074999-85075183_hg38	-2.27248
4:6691671-6691855_nomLeu3	0.368753
16:29273104-29273289_panTro5	0.140851
15:72040050-72040236_N8	-0.91508
2:10425760-10425932_chlSab2	0.409713
15:72040050-72040236_N7	-0.91508
1:17088117-17088303_papAnu2	-1.16972
10:102101014-102101200_calJac3	-0.0525438
15:72040050-72040236_N3	-0.0956099
15:72040050-72040236_N2	-0.0956099
16:67760406-67760592_N6	-1.57304
16:67760406-67760592_N4	-1.57304
16:67760406-67760592_N5	-1.57304
16:67760406-67760592_N3	-1.57304
22:30194904-30195089_N5	0.230661
22:30194904-30195089_N8	0.170862
22:30194904-30195089_N9	0.170862
16:67760406-67760592_N8	-1.44095
16:67760406-67760592_N9	-1.44095
19:47599566-47599748_rheMac3	-0.809494
7:155744643-155744829_calJac3	0.141704
1:211789781-211789966_saiBol1	0.803072
22:39679258-39679443_N3	0.868699
5:148803311-148803497_N8	-3.62987
5:148803311-148803497_N9	-3.62987
22:39679258-39679443_N7	0.721976
22:39679258-39679443_N6	1.08701
22:39679258-39679443_N5	1.08701
2:87957592-87957778_N3	1.19959
5:148803311-148803497_N2	-3.15569
1:211790081-211790267_ponAbe2	-1.80318
22:39679258-39679443_N9	0.912413
22:39679258-39679443_N8	0.721976
5:148803311-148803497_N6	-2.71522
5:148803311-148803497_N4	-2.77819
5:148803311-148803497_N5	-2.71522
20:49407297-49407483_ponAbe2	0.650617
2:26679601-26679786_N4	0.475733
2:87957592-87957778_N7	1.21453
8:17472329-17472513_calJac3	0.824971
22:19949905-19950089_panTro5	-0.422512
19:39174364-39174549_N9	-1.07355
10:73102300-73102482_hg38	-0.928994
10:134261414-134261600_panTro5	0.746662
7:34788082-34788262_N7	-0.698738
7:34788082-34788262_N6	-1.12599
7:34788082-34788262_N5	-1.12599
17:55601305-55601491_chlSab2	-0.526583
2:201621660-201621844_gorGor3	-1.98691
7:34788082-34788262_N2	-1.30507
1:229283881-229284067_N10	-0.0810341
7:34788082-34788262_N8	-0.698738
12:57495743-57495929_N8	0.861665
12:57495743-57495929_N9	0.861665
12:57495743-57495929_N2	0.0902186
12:57495743-57495929_N3	0.835177
12:57495743-57495929_N6	0.923784
12:57495743-57495929_N7	0.861665
12:57495743-57495929_N4	0.801962
12:57495743-57495929_N5	0.801962
5:77934476-77934657_macFas5	-0.467806
10:80947299-80947483_rheMac3	1.00045
17:48738205-48738391_ponAbe2	-0.396423
1:243669382-243669567_N2	0.335329
1:243669382-243669567_N3	-0.453628
3:49561102-49561285_calJac3	-0.891796
1:243669382-243669567_N6	-0.454875
1:243669382-243669567_N7	0.387926
1:243669382-243669567_N4	-0.642817
1:243669382-243669567_N5	-0.397602
1:243669382-243669567_N8	0.387926
1:243669382-243669567_N9	0.387926
22:43201660-43201846_N2	1.12999
6:158461547-158461722_hg38	0.0656577
6:158461547-158461722_saiBol1	0.855336
22:43201660-43201846_N7	-1.01962
11:2009428-2009614_saiBol1	-1.63164
11:73041956-73042142_ponAbe2	-1.56078
8:103806728-103806914_calJac3	0.0373733
2:232566760-232566946_hg38	-0.909687
1:92293119-92293299_N2	0.841925
1:92293119-92293299_N8	0.303292
1:92293119-92293299_N9	0.303292
1:234951371-234951556_ponAbe2	-2.30063
2:87957592-87957778_rheMac3	1.21453
16:4704603-4704789_N8	-1.52083
16:4704603-4704789_N5	-3.05495
16:4704603-4704789_N4	-2.69995
16:4704603-4704789_N6	-3.05495
16:4704603-4704789_N3	-2.69995
20:49013197-49013382_hg38	0.940313
8:126286122-126286308_calJac3	-2.50133
16:27481568-27481752_hg38	0.259407
17:48188805-48188991_saiBol1	0.290639
22:30605504-30605689_hg38	1.26334
14:65414851-65415037_rheMac3	-0.241528
10:80944000-80944182_papAnu2	-0.343366
17:71793814-71793990_nomLeu3	0.38121
20:30300661-30300843_N7	0.467489
7:98049268-98049454_N2	-4.67319
20:30300661-30300843_N3	0.482847
7:1506685-1506860_gorGor3	-0.972501
16:88267203-88267389_N6	-4.12894
17:53487105-53487291_calJac3	0.259641
5:135459111-135459297_papAnu2	1.81468
16:68824703-68824889_N9	0.217585
16:68824703-68824889_N8	0.710375
16:68824703-68824889_N3	0.62194
16:68824703-68824889_N2	0.382473
16:68824703-68824889_N7	0.710375
16:68824703-68824889_N6	0.152901
16:68824703-68824889_N5	0.102249
16:68824703-68824889_N4	0.192069
7:29247979-29248165_panTro5	-0.29408
1:36947817-36948003_N6	-2.20048
2:235772365-235772550_chlSab2	0.372343
9:124527487-124527666_N6	1.27227
19:39174364-39174549_N5	-1.72496
16:27481568-27481752_nomLeu3	0.365707
9:124527487-124527666_N4	1.10238
9:124527487-124527666_N5	1.27227
9:124527487-124527666_N2	-0.782898
20:49013197-49013382_gorGor3	0.940313
1:110439487-110439673_papAnu2	-0.21474
9:124527487-124527666_N3	1.32505
16:69857909-69858095_N7	-0.568457
16:69857909-69858095_N6	-0.762752
16:69857909-69858095_N5	-0.762752
16:69857909-69858095_N4	-0.876261
16:69857909-69858095_N3	-0.876261
10:80944000-80944182_N7	-0.338148
16:69857909-69858095_N9	-0.568457
16:69857909-69858095_N8	-0.568457
18:46423007-46423190_papAnu2	0.897224
17:79958268-79958452_N3	-2.31779
20:48755297-48755483_macFas5	-0.714913
20:49407297-49407483_panTro5	0.650617
2:47302804-47302986_macFas5	-0.786379
7:98970268-98970454_papAnu2	1.08906
7:47612782-47612963_nomLeu3	-1.94307
20:48755297-48755483_gorGor3	-1.41495
17:79958268-79958452_ponAbe2	-1.95509
8:140981434-140981607_saiBol1	-1.22874
1:65377916-65378102_hg38	-4.00201
10:72123798-72123984_N3	-3.06919
10:72123798-72123984_N7	-0.537394
10:72123798-72123984_N6	-3.73025
10:72123798-72123984_N5	-3.73025
10:72123798-72123984_N4	-2.96579
10:72123798-72123984_N9	-0.367667
10:72123798-72123984_N8	-0.11162
1:229283881-229284067_panTro5	0.725279
8:42342249-42342431_N6	-0.474305
5:32531252-32531429_N10	-3.33769
20:48937697-48937883_saiBol1	0.565169
20:49011097-49011283_chlSab2	-2.28451
8:19522927-19523108_N7	-0.480201
19:45959064-45959250_ponAbe2	-3.25372
16:88570803-88570989_N10	-0.996266
16:88266497-88266676_N9	-0.822365
16:88266497-88266676_N8	-0.822365
16:88266497-88266676_N7	-0.986986
16:88266497-88266676_N6	-0.507621
16:88266497-88266676_N5	-0.507621
16:88266497-88266676_N4	-0.507621
16:88266497-88266676_N3	-0.507621
16:88266497-88266676_N2	-0.507621
8:19522927-19523108_panTro5	0.135317
16:68824703-68824889_hg38	0.152901
20:48937697-48937883_gorGor3	0.244948
9:124511384-124511569_calJac3	0.605004
20:48937400-48937580_calJac3	-1.64004
22:19879504-19879690_calJac3	0.817586
12:123560051-123560237_N6	-1.74785
12:123560051-123560237_N7	-1.63431
12:123560051-123560237_N4	-1.70314
12:123560051-123560237_N5	-1.74785
12:123560051-123560237_N2	-1.57253
12:123560051-123560237_N3	-1.70314
12:123560051-123560237_N8	-1.52257
12:123560051-123560237_N9	-1.52257
8:140981329-140981508_macFas5	1.27513
22:47150442-47150623_saiBol1	0.386316
1:94533819-94534005_panTro5	0.0625588
1:150975281-150975464_nomLeu3	-0.275409
8:17472329-17472513_N7	-1.03629
8:17472329-17472513_N6	-2.7231
8:17472329-17472513_N3	-2.81728
8:17472329-17472513_N2	-1.03629
8:126286122-126286308_saiBol1	-2.19446
1:150975384-150975562_hg38	-0.869437
1:153517680-153517866_nomLeu3	1.78743
16:88267317-88267498_nomLeu3	-0.998624
16:70780203-70780389_hg38	-0.381149
10:73746298-73746484_hg38	-0.902248
1:150975384-150975562_nomLeu3	-1.15006
8:17472329-17472513_hg38	-2.69735
5:77890949-77891135_hg38	-1.81881
17:79958268-79958452_N8	-2.09019
19:46144967-46145153_N8	-0.0541729
5:77890949-77891135_chlSab2	-2.78908
6:89745185-89745371_saiBol1	-0.837156
6:34625327-34625510_hg38	0.0529706
20:62868160-62868346_nomLeu3	-2.60615
14:102197955-102198133_hg38	-1.81968
7:98049268-98049454_panTro5	-3.99049
20:48937998-48938183_N10	-0.750387
20:47001998-47002181_rheMac3	1.32553
16:69857909-69858095_saiBol1	-2.22222
17:48189005-48189191_papAnu2	-0.205248
16:29273104-29273289_hg38	-0.0471096
6:7137311-7137486_calJac3	-0.317589
17:64543145-64543325_nomLeu3	-3.67369
22:19948507-19948687_panTro5	-1.46522
20:49011897-49012083_papAnu2	-0.652181
18:46423007-46423190_N10	0.879508
X:47060260-47060446_hg38	-1.97766
20:49057098-49057281_hg38	0.891925
1:112275481-112275667_macFas5	-1.35279
6:30756525-30756711_saiBol1	-2.8253
20:30311437-30311620_panTro5	-0.693609
5:1563904-1564089_rheMac3	0.129308
3:58035072-58035243_N10	1.39255
17:48738809-48738987_nomLeu3	0.0425175
17:73545679-73545865_hg38	-0.313992
20:48937797-48937983_N10	-0.835072
1:234951371-234951556_nomLeu3	-1.629
22:19949905-19950089_papAnu2	-0.222772
11:62321028-62321214_ponAbe2	1.5917
20:10647806-10647992_nomLeu3	0.553446
9:138884287-138884466_nomLeu3	-2.41887
16:88570803-88570989_calJac3	-1.18162
22:19948507-19948687_N10	-1.10281
2:135215437-135215618_saiBol1	-1.04135
16:88268205-88268386_N10	-2.04427
8:103806628-103806814_hg38	-1.0517
18:45979806-45979991_N3	-3.01241
18:45979806-45979991_N2	-2.26746
18:45979806-45979991_N5	-2.50235
18:45979806-45979991_N4	-2.53658
18:45979806-45979991_N7	-1.08036
18:45979806-45979991_N9	-1.08036
18:45979806-45979991_N8	-1.08036
11:62321028-62321214_hg38	1.40188
20:49011497-49011682_panTro5	-0.360016
22:43202261-43202445_N9	-3.78262
6:34625327-34625510_panTro5	-0.182802
7:47686879-47687065_panTro5	-0.0743683
22:43202261-43202445_N6	-4.16052
22:43202261-43202445_N5	-4.16052
22:43202261-43202445_N4	-4.16052
22:30609311-30609491_rheMac3	0.497019
20:25520004-25520189_saiBol1	0.448465
6:149657811-149657997_chlSab2	-1.51429
1:153517680-153517866_rheMac3	1.6719
1:36947817-36948003_saiBol1	0.131451
18:3257113-3257288_saiBol1	-2.39748
6:81237285-81237471_N7	-2.31199
11:12846228-12846414_hg38	-2.13052
15:72040050-72040236_rheMac3	-0.679371
17:71793814-71793990_gorGor3	-0.093326
2:87785589-87785775_macFas5	-0.151293
1:229283982-229284167_N10	1.11661
2:47301901-47302086_macFas5	0.141018
20:30311437-30311620_nomLeu3	-0.453701
17:48188805-48188991_panTro5	-0.0921833
1:27328717-27328903_papAnu2	-0.354826
14:102197856-102198031_chlSab2	-0.75333
17:48738205-48738391_rheMac3	0.554871
11:72868556-72868742_ponAbe2	-0.850774
5:32531252-32531429_calJac3	-3.66198
9:138883784-138883967_N4	-2.91774
9:138883784-138883967_N5	-2.86709
9:138899788-138899963_N10	0.456317
12:112211921-112212107_chlSab2	-2.20084
20:11668304-11668490_N2	0.134573
22:37898661-37898841_hg38	-0.706621
7:47686982-47687168_chlSab2	-0.29923
22:37898960-37899142_macFas5	-0.0691325
9:124511384-124511569_gorGor3	-0.290588
7:1506685-1506860_ponAbe2	-1.16865
20:49057098-49057281_N10	0.651685
20:49013297-49013483_N10	-1.20016
3:193429310-193429496_rheMac3	-1.91832
20:48937697-48937883_hg38	0.244948
8:126286228-126286414_saiBol1	-2.05172
1:211789781-211789966_ponAbe2	0.408763
X:47060260-47060446_calJac3	-2.01661
10:80947099-80947284_papAnu2	-1.79586
8:140981329-140981508_N8	1.27513
10:11918098-11918283_gorGor3	0.66388
20:49057098-49057281_panTro5	0.947637
17:41369770-41369956_N7	1.07366
17:41369770-41369956_N6	1.60087
15:63114160-63114339_papAnu2	-2.99289
15:63114160-63114339_gorGor3	-1.6177
16:29273104-29273289_rheMac3	-1.50781
2:153266858-153267044_saiBol1	1.59865
19:51855593-51855778_rheMac3	-1.31067
16:67760406-67760592_macFas5	-1.44095
8:42342249-42342431_panTro5	-0.474305
11:67914328-67914514_hg38	0.823776
16:88268205-88268386_saiBol1	-1.4636
1:85794717-85794901_papAnu2	1.04777
21:43098942-43099126_chlSab2	-1.70068
3:58035072-58035243_chlSab2	0.46098
6:34625327-34625510_rheMac3	-0.225775
17:27235978-27236164_panTro5	-2.42436
5:139023020-139023205_macFas5	1.24969
14:63940351-63940537_gorGor3	-4.49097
11:72498656-72498842_N10	0.300399
15:76016249-76016435_saiBol1	-3.62521
20:44574797-44574983_chlSab2	-2.01564
17:27235978-27236164_papAnu2	-2.09397
20:25519909-25520085_rheMac3	0.938723
2:47302804-47302986_gorGor3	-0.41749
20:50648364-50648545_hg38	-2.10116
5:135402707-135402889_chlSab2	-1.40407
16:88266497-88266676_nomLeu3	-0.457744
18:68045424-68045610_gorGor3	-0.953141
11:2009428-2009614_ponAbe2	-1.30219
6:81237285-81237471_rheMac3	-2.73451
7:2797687-2797867_nomLeu3	0.774174
19:4391304-4391490_nomLeu3	-0.796957
3:58035072-58035243_macFas5	0.56216
5:1563304-1563490_N10	-0.970445
X:47060260-47060446_saiBol1	-2.41133
7:2797687-2797867_ponAbe2	0.377036
15:76016249-76016435_N7	-3.68417
7:1004980-1005162_calJac3	0.975495
17:55601407-55601591_saiBol1	1.01009
5:139023120-139023305_rheMac3	-5.2652
19:51854192-51854378_rheMac3	-0.473691
17:78765911-78766093_ponAbe2	0.137537
16:9221503-9221689_macFas5	2.82104
1:94533819-94534005_calJac3	-2.39716
11:67914328-67914514_saiBol1	-1.2225
18:46423007-46423190_chlSab2	0.819254
5:172280603-172280779_N6	0.122061
21:43098235-43098421_rheMac3	1.61727
15:63113959-63114130_N8	-3.27178
5:1566015-1566192_gorGor3	-1.96728
15:85956801-85956984_calJac3	-2.1295
20:48937897-48938083_rheMac3	-0.320115
10:102101014-102101200_hg38	1.17308
17:55601407-55601591_N6	0.345902
19:39919165-39919349_ponAbe2	0.619943
16:70780703-70780889_nomLeu3	0.200583
18:46423007-46423190_nomLeu3	0.973531
17:41369770-41369956_rheMac3	1.03973
1:150975384-150975562_chlSab2	-0.0585456
22:23631604-23631790_N3	-2.49659
22:23631604-23631790_N2	-2.49659
19:46144967-46145153_rheMac3	-0.221347
22:23631604-23631790_N6	-0.393445
22:23631604-23631790_N5	-0.393445
22:30604904-30605089_N6	-0.59717
22:23631604-23631790_N9	-0.0964681
22:30604904-30605089_N3	-0.59717
19:7463704-7463890_papAnu2	-1.06648
11:67382032-67382217_saiBol1	0.846306
16:29273104-29273289_ponAbe2	-0.696467
8:350899-351083_nomLeu3	-2.72285
20:44574797-44574983_N4	-3.10384
20:44574797-44574983_N5	-3.10348
20:44574797-44574983_N6	-3.10348
20:44574797-44574983_N7	-2.24968
1:235010682-235010868_chlSab2	-1.46846
20:44574797-44574983_N2	-3.30597
20:44574797-44574983_N3	-3.06409
20:44574797-44574983_N8	-2.24968
20:44574797-44574983_N9	-2.11167
9:138899788-138899963_calJac3	0.913762
7:47612782-47612963_N10	-1.91105
7:1506685-1506860_calJac3	-1.31904
20:48755297-48755483_ponAbe2	-1.99203
3:194885157-194885343_saiBol1	0.110067
6:149657811-149657997_rheMac3	-1.17382
17:80199115-80199300_papAnu2	-3.52646
5:32532248-32532434_N6	-0.70966
8:17472329-17472513_chlSab2	-0.883724
5:32532248-32532434_N4	-1.23575
12:123560051-123560237_macFas5	-1.44626
5:32532248-32532434_N2	-1.24636
5:32532248-32532434_N8	-1.3361
5:32532248-32532434_N9	-1.64429
1:234775081-234775267_chlSab2	0.0728978
4:6691671-6691855_rheMac3	-0.445914
16:88267317-88267498_gorGor3	-0.680849
16:9221603-9221789_N10	0.999123
1:85794717-85794901_chlSab2	0.894357
18:3257113-3257288_ponAbe2	0.402057
20:44574697-44574883_N10	-1.13345
3:49561102-49561285_chlSab2	-2.23371
3:129137214-129137400_saiBol1	-0.439483
10:80947099-80947284_N6	-1.98145
11:67914034-67914208_N2	-1.83765
11:67914034-67914208_N3	-1.76574
11:67914034-67914208_N4	-1.78978
11:67914034-67914208_N5	-1.78978
11:67914034-67914208_N6	-1.57191
11:67914034-67914208_N7	-1.60771
11:67914034-67914208_N8	-2.03491
11:67914034-67914208_N9	-1.81576
16:88267203-88267389_hg38	-3.49749
20:11668304-11668490_N7	0.0893239
22:47150442-47150623_macFas5	0.0304746
8:140868722-140868907_macFas5	0.487201
20:11668304-11668490_N6	0.198483
1:10616017-10616203_papAnu2	-1.34952
16:52607607-52607785_calJac3	-0.309787
11:12846228-12846414_nomLeu3	-1.85388
3:49561102-49561285_papAnu2	-2.2146
17:73545679-73545865_panTro5	0.483427
9:124511384-124511569_panTro5	-0.189579
8:140981329-140981508_chlSab2	0.810515
20:49057098-49057281_saiBol1	0.432571
2:139033134-139033319_ponAbe2	0.358871
22:30194904-30195089_N2	0.142081
20:47001899-47002081_N9	-0.158593
15:39726916-39727100_N8	-1.1601
16:88268205-88268386_gorGor3	-0.523458
22:30194904-30195089_N6	0.230661
18:45979806-45979991_chlSab2	-0.997367
22:30194904-30195089_N4	0.230661
3:194885157-194885343_papAnu2	-0.510907
17:77964009-77964195_saiBol1	-0.787655
10:102101014-102101200_nomLeu3	1.3589
18:46423007-46423190_N5	0.0274789
18:46423007-46423190_N4	-0.0559537
18:46423007-46423190_N7	0.819254
18:46423007-46423190_N6	-0.0269891
18:46423007-46423190_N2	0.263735
22:19948507-19948687_ponAbe2	-0.944451
1:17092230-17092416_nomLeu3	0.383673
18:46423007-46423190_N9	0.855455
18:45979806-45979991_N10	-0.357486
15:39726916-39727100_N4	-0.897152
2:235679465-235679650_nomLeu3	-1.04711
5:139023020-139023205_N5	0.510652
7:22485155-22485341_chlSab2	0.490433
9:138883784-138883967_nomLeu3	-2.94499
1:235011783-235011966_macFas5	-0.721247
15:39726916-39727100_gorGor3	-0.290256
5:1563404-1563590_N7	-0.336925
11:76855957-76856142_calJac3	-1.11869
5:1563404-1563590_N3	-0.548766
5:1563404-1563590_N2	-0.781816
17:55601407-55601591_N5	0.440258
17:55601407-55601591_N4	0.437435
17:55601407-55601591_N9	0.12305
17:55601407-55601591_N8	0.12305
5:1563404-1563590_N9	-0.946855
5:1563404-1563590_N8	-0.693031
20:10647806-10647992_chlSab2	0.551368
13:98899416-98899588_ponAbe2	1.03827
20:10647806-10647992_saiBol1	0.290843
9:138899788-138899963_saiBol1	0.231317
16:67760406-67760592_nomLeu3	-1.57304
16:27482121-27482306_N3	-0.0769886
1:94533819-94534005_papAnu2	-0.0271377
20:30301259-30301445_ponAbe2	1.02466
18:45979806-45979991_macFas5	-1.02995
16:88570803-88570989_macFas5	-1.39036
15:39726916-39727100_ponAbe2	-0.889555
1:234953267-234953452_N3	-2.3368
1:234953267-234953452_N2	-2.3368
8:11488995-11489181_panTro5	0.116012
1:234953267-234953452_N6	-2.47474
1:234953267-234953452_N5	-2.47474
1:234953267-234953452_N4	-2.3368
1:234953267-234953452_N9	-1.84545
1:234953267-234953452_N8	-1.84545
5:135459111-135459297_saiBol1	0.804999
6:89745185-89745371_N5	-0.880338
15:63114160-63114339_chlSab2	-1.33751
6:89745185-89745371_N4	-0.78693
5:32531252-32531429_gorGor3	-3.51997
6:89745185-89745371_N8	-1.07644
19:47600169-47600344_panTro5	0.977867
5:32532248-32532434_chlSab2	-1.3361
2:43521102-43521284_papAnu2	1.00473
7:2797687-2797867_N3	0.742178
7:2797687-2797867_N2	0.482956
7:2797687-2797867_N6	0.742178
7:2797687-2797867_N5	0.742178
7:2797687-2797867_N4	0.742178
2:135215437-135215618_macFas5	1.22934
7:2797687-2797867_N8	0.679933
20:49057098-49057281_gorGor3	0.947637
7:47611279-47611465_panTro5	-0.0279606
14:102197856-102198031_papAnu2	0.208049
19:1246004-1246190_N9	-0.989133
19:1246004-1246190_N8	-0.989133
19:1246004-1246190_N7	-0.989133
19:1246004-1246190_N6	-0.838516
19:1246004-1246190_N5	-0.838516
19:1246004-1246190_N3	-0.841665
6:149657918-149658102_nomLeu3	-0.240349
18:45979806-45979991_papAnu2	-1.0996
20:47001899-47002081_rheMac3	-0.158593
5:1563904-1564089_papAnu2	0.000847974
2:201270761-201270943_N5	-3.06599
8:140981329-140981508_panTro5	-0.690216
2:47301901-47302086_N10	-1.13713
11:12846228-12846414_papAnu2	-1.87616
17:71793814-71793990_calJac3	0.382894
1:110438782-110438965_ponAbe2	-0.35437
17:78765911-78766093_N10	1.17692
22:39679258-39679443_N4	0.868699
6:34625327-34625510_chlSab2	-0.225775
17:73545580-73545764_N9	0.162657
17:73545580-73545764_N8	-0.0981615
1:92293216-92293402_nomLeu3	0.895353
20:1808704-1808890_nomLeu3	-1.37703
17:73545580-73545764_N3	0.139561
17:73545580-73545764_N2	-0.0981615
17:73545580-73545764_N5	0.348786
17:73545580-73545764_N4	0.139561
17:73545580-73545764_N7	-0.0981615
17:73545580-73545764_N6	0.348786
5:148803311-148803497_N7	-3.62987
6:36095326-36095511_panTro5	-1.45179
1:234775081-234775267_papAnu2	1.30146
8:140981434-140981607_nomLeu3	0.0403359
5:172280603-172280779_gorGor3	-0.117071
22:19949905-19950089_N10	-1.13789
14:68844251-68844437_hg38	-4.27058
19:51854192-51854378_hg38	0.156175
11:67382032-67382217_panTro5	1.23419
7:1004980-1005162_ponAbe2	0.0533579
19:47599566-47599748_gorGor3	0.419937
2:135215437-135215618_calJac3	0.22506
12:125338659-125338835_panTro5	0.0666456
19:18385703-18385889_gorGor3	-0.852954
2:26679601-26679786_N7	-1.61599
17:48189005-48189191_hg38	-0.0593299
1:150975281-150975464_rheMac3	0.337628
8:42342249-42342431_saiBol1	-0.237703
1:150975281-150975464_hg38	-1.97932
1:10616017-10616203_calJac3	-0.581641
1:110438581-110438767_ponAbe2	-0.334111
1:229283881-229284067_rheMac3	-2.91929
22:19951006-19951188_calJac3	-2.08278
12:57674040-57674220_nomLeu3	0.823885
22:30608706-30608887_N10	-1.84976
15:39726916-39727100_chlSab2	-1.42106
2:135190834-135191020_calJac3	-1.01054
1:110438581-110438767_rheMac3	0.0873354
15:85074999-85075183_ponAbe2	-2.9019
1:112275982-112276167_chlSab2	-1.41272
20:30304337-30304519_N9	-2.26984
20:30304337-30304519_N8	-2.26984
12:57495743-57495929_chlSab2	1.00968
21:44860982-44861162_N9	0.0408318
21:44860982-44861162_N8	0.00289668
21:44860982-44861162_N7	0.00289668
21:44860982-44861162_N6	0.0359752
21:44860982-44861162_N5	0.0359752
21:44860982-44861162_N4	-0.0360975
20:30304337-30304519_N5	-4.17445
21:44860982-44861162_N2	-0.0719189
20:30304337-30304519_N6	-4.17445
7:1004980-1005162_N10	0.954943
17:79958268-79958452_calJac3	-0.767435
8:341766-341949_rheMac3	-3.47233
8:129189222-129189408_hg38	0.758546
16:70780703-70780889_panTro5	-0.0215354
20:49013197-49013382_panTro5	0.847709
X:47060260-47060446_chlSab2	-2.31941
7:34788082-34788262_N4	-1.30507
7:34788082-34788262_N3	-1.30507
21:43098942-43099126_N9	-2.58047
21:43098942-43099126_N8	-2.64185
21:43098942-43099126_N3	-2.332
21:43098942-43099126_N2	-2.332
21:43098942-43099126_N7	-1.70068
21:43098942-43099126_N5	-3.55593
3:193429310-193429496_gorGor3	-2.23455
14:94526657-94526843_macFas5	-2.18289
1:112275481-112275667_papAnu2	-1.35279
22:30608706-30608887_N9	-1.35765
22:30608706-30608887_N8	-1.35765
22:30608706-30608887_N5	-1.57991
22:30608706-30608887_N7	-1.35765
22:30608706-30608887_N6	-1.57991
22:30608706-30608887_N3	-1.57991
19:46144967-46145153_N3	-0.471881
19:46144967-46145153_N5	-0.514202
19:46144967-46145153_N4	-0.471881
19:46144967-46145153_N7	-0.0541729
19:46144967-46145153_N6	-0.514202
19:46144967-46145153_N9	-0.0539201
10:11917402-11917580_saiBol1	1.84135
21:43098942-43099126_papAnu2	-2.33056
12:112211921-112212107_nomLeu3	-2.42751
7:1506685-1506860_saiBol1	-1.65465
2:47301901-47302086_gorGor3	0.0264472
1:85794717-85794901_saiBol1	1.40293
10:80944098-80944284_papAnu2	-0.0777082
6:168068354-168068541_panTro5	0.660084
17:64543145-64543325_macFas5	-4.72569
14:65414851-65415037_gorGor3	0.118778
5:1563304-1563490_calJac3	-0.113539
22:37898960-37899142_ponAbe2	0.0715287
19:18385703-18385889_panTro5	-0.582417
19:47599566-47599748_papAnu2	-0.264554
22:51137938-51138124_saiBol1	-0.98485
7:29247979-29248165_hg38	0.232573
20:48937897-48938083_papAnu2	-0.320115
17:48189005-48189191_rheMac3	-0.257493
7:1004280-1004454_N8	-0.634499
7:1004280-1004454_N9	-0.634499
2:139033134-139033319_nomLeu3	0.405845
7:1004280-1004454_N7	-0.660222
1:112275481-112275667_hg38	-1.28018
6:30756525-30756711_rheMac3	0.185828
12:57495743-57495929_gorGor3	0.801962
1:27328717-27328903_hg38	-0.453352
16:9221603-9221789_papAnu2	1.69036
19:4391304-4391490_papAnu2	-2.91892
22:21240004-21240190_macFas5	-1.78679
2:47301901-47302086_nomLeu3	0.0677404
22:51137644-51137818_gorGor3	-3.23095
1:229283982-229284167_hg38	1.43073
1:229283881-229284067_macFas5	-2.91929
14:65414851-65415037_chlSab2	-0.14757
1:243669282-243669467_N10	-1.90348
7:47686982-47687168_hg38	-0.592174
1:19372125-19372301_nomLeu3	0.121347
16:88267203-88267389_chlSab2	-3.80096
2:201270761-201270943_gorGor3	-3.06599
17:55601407-55601591_macFas5	0.12305
18:11994705-11994892_ponAbe2	0.73029
2:239312065-239312251_N10	-0.741637
20:49057098-49057281_nomLeu3	0.803554
12:112211921-112212107_panTro5	-1.62469
5:148803311-148803497_saiBol1	-2.99161
11:67914328-67914514_panTro5	0.605545
16:88267305-88267486_nomLeu3	-1.66719
1:234775081-234775267_calJac3	0.928373
7:1004280-1004454_saiBol1	-2.94466
5:135402707-135402889_nomLeu3	-1.93818
6:89745185-89745371_chlSab2	-1.10149
2:235772065-235772251_N5	-0.530787
1:181104188-181104373_N5	1.52035
1:181104188-181104373_N4	1.52035
1:181104188-181104373_N7	-0.581819
1:181104188-181104373_N6	1.52035
1:181104188-181104373_N3	1.52035
1:181104188-181104373_N2	-0.958823
1:181104188-181104373_N9	-0.925079
1:181104188-181104373_N8	-0.581819
16:52607607-52607785_rheMac3	0.627859
20:48937998-48938183_papAnu2	-0.743648
8:19522927-19523108_nomLeu3	-0.0320479
3:58035072-58035243_panTro5	0.575035
11:62321028-62321214_gorGor3	1.56782
21:43098942-43099126_calJac3	0.0736466
10:80947299-80947483_chlSab2	0.795186
17:48739205-48739390_rheMac3	0.035238
1:211790081-211790267_macFas5	-1.46921
8:126286228-126286414_gorGor3	-1.87344
5:1563904-1564089_gorGor3	-0.551518
13:98899416-98899588_saiBol1	1.2903
18:11995610-11995784_nomLeu3	-1.59085
7:47686982-47687168_N4	-0.592174
8:140981434-140981607_calJac3	-0.490651
9:124511384-124511569_N8	0.0331036
9:124511384-124511569_N9	0.0331036
9:124511384-124511569_N6	-0.189579
9:124511384-124511569_N7	0.0331036
9:124511384-124511569_N4	-0.157634
9:124511384-124511569_N5	-0.189579
9:124511384-124511569_N2	0.0712155
9:124511384-124511569_N3	-0.157634
5:139023120-139023305_N10	-1.8608
1:112275982-112276167_gorGor3	-0.770788
11:2009428-2009614_panTro5	-1.36046
7:47686982-47687168_N9	-0.17032
12:109231975-109232161_N6	-2.82036
12:109231975-109232161_N4	-2.82036
12:109231975-109232161_N5	-2.82036
22:30609311-30609491_nomLeu3	0.340571
21:43098942-43099126_nomLeu3	-2.54966
20:30309735-30309921_rheMac3	-3.72331
1:92293119-92293299_N3	0.841925
17:73545580-73545764_saiBol1	-0.148267
22:30609311-30609491_panTro5	0.580767
7:101668084-101668270_panTro5	0.740375
7:29247979-29248165_nomLeu3	-0.0569038
17:71793814-71793990_N4	0.38121
20:48937697-48937883_nomLeu3	0.59304
19:55720793-55720977_papAnu2	0.277954
12:122884051-122884237_N10	-4.38146
1:234775081-234775267_nomLeu3	1.02947
1:229284082-229284267_papAnu2	-0.0256195
3:58035072-58035243_rheMac3	0.56216
12:125338659-125338835_macFas5	-1.26673
2:139033134-139033319_N9	0.487378
2:139033134-139033319_N6	0.607146
2:139033134-139033319_N2	0.234367
1:19372125-19372301_panTro5	1.16284
1:112275982-112276167_N10	0.122267
17:48738809-48738987_rheMac3	-0.700043
1:235010682-235010868_N10	-0.890905
2:239358365-239358551_N9	-2.93652
2:239358365-239358551_N8	-2.93652
2:239358365-239358551_N3	-2.68594
2:239358365-239358551_N5	-3.08082
2:239358365-239358551_N7	-2.93652
2:239358365-239358551_N6	-3.08082
20:10647109-10647290_macFas5	-2.62358
10:11918098-11918283_hg38	0.871393
5:135402707-135402889_panTro5	-1.89152
20:44574797-44574983_rheMac3	-2.04697
16:16315604-16315789_N4	-1.07333
3:49561102-49561285_rheMac3	-2.2146
2:87957592-87957778_N6	1.19959
2:87957592-87957778_N4	1.19959
2:87957592-87957778_N5	1.19959
2:87957592-87957778_N8	1.21453
2:87957592-87957778_N9	1.21453
2:113998434-113998619_ponAbe2	-2.65757
2:235679465-235679650_ponAbe2	-0.347022
16:16315604-16315789_N8	-1.24161
1:17088117-17088303_macFas5	-1.16972
16:4704603-4704789_N2	-2.69995
15:74737651-74737837_papAnu2	-3.76707
16:88268247-88268428_calJac3	-1.52619
20:30300661-30300843_N5	0.330636
20:30300661-30300843_N4	0.482847
20:30300661-30300843_N6	0.330636
16:88267203-88267389_N5	-4.12894
20:30300661-30300843_N2	0.607917
16:88267203-88267389_N9	-3.70177
16:88267203-88267389_N8	-3.70177
20:30300661-30300843_N9	0.467489
20:30300661-30300843_N8	0.467489
1:9653424-9653609_chlSab2	0.843586
14:102197955-102198133_chlSab2	-3.95499
7:47686879-47687065_N10	-0.830608
12:57495743-57495929_papAnu2	0.861665
4:6691671-6691855_papAnu2	-0.201512
5:139023020-139023205_ponAbe2	0.51559
5:1563904-1564089_hg38	-0.0231166
16:9221503-9221689_N7	2.25536
16:9221503-9221689_N6	1.67759
16:9221503-9221689_N5	1.67759
16:9221503-9221689_N4	2.55734
16:9221503-9221689_N3	2.57158
16:9221503-9221689_N2	1.90391
14:68844251-68844437_rheMac3	-3.72576
16:9221503-9221689_N9	2.82104
16:9221503-9221689_N8	2.68948
6:30756525-30756711_gorGor3	1.112
15:63113959-63114130_saiBol1	-2.75366
10:134261414-134261600_N9	-4.13326
1:243669382-243669567_hg38	-0.296934
10:134261414-134261600_N6	0.746662
17:55601407-55601591_N10	0.580745
2:239312065-239312251_hg38	-1.38716
8:126286122-126286308_panTro5	-2.77869
19:4391304-4391490_macFas5	-2.74458
5:32532248-32532434_N7	-1.3361
22:37898661-37898841_gorGor3	-0.556989
11:67914034-67914208_gorGor3	-1.78978
1:17092330-17092516_macFas5	0.154147
19:47599566-47599748_N7	-0.194607
19:51854192-51854378_N3	0.197461
19:51854192-51854378_N2	-0.0399691
19:51854192-51854378_N5	0.127388
19:51854192-51854378_N4	0.197461
19:51854192-51854378_N7	-0.174467
19:51854192-51854378_N6	0.156175
19:51854192-51854378_N9	-0.310658
19:51854192-51854378_N8	-0.174467
5:1563304-1563490_saiBol1	0.691171
6:36095326-36095511_macFas5	-2.99081
16:88267305-88267486_ponAbe2	-1.34297
16:27481568-27481752_N10	-0.0823115
10:102101014-102101200_ponAbe2	1.19014
15:74737651-74737837_chlSab2	-3.76707
17:27235978-27236164_hg38	-1.64971
7:29247979-29248165_calJac3	0.49776
1:234775081-234775267_panTro5	1.89152
6:30756525-30756711_nomLeu3	1.02866
3:49561102-49561285_macFas5	-2.2146
6:168068354-168068541_N8	-0.752962
6:168068354-168068541_N9	-0.6365
6:168068354-168068541_N2	0.576791
6:168068354-168068541_N3	0.41808
6:168068354-168068541_N4	0.823853
22:36902314-36902500_hg38	-0.623316
6:168068354-168068541_N6	0.660084
6:168068354-168068541_N7	-0.850604
16:29271415-29271594_hg38	-1.23803
5:172280603-172280779_nomLeu3	-0.902709
22:37897361-37897542_panTro5	0.261249
18:68045424-68045610_calJac3	-0.173636
22:30609311-30609491_papAnu2	0.531817
5:139023020-139023205_hg38	0.15811
2:43521102-43521284_N10	0.813313
19:55720793-55720977_macFas5	0.277954
20:30301259-30301445_hg38	0.965942
8:350899-351083_rheMac3	-1.72042
17:73545679-73545865_ponAbe2	0.697626
1:19372125-19372301_gorGor3	0.677746
7:2797687-2797867_hg38	0.930164
7:47610983-47611160_macFas5	-1.00205
12:6481478-6481664_nomLeu3	-1.40509
6:89745185-89745371_N3	-1.20019
6:89745185-89745371_N2	-1.20019
7:155744343-155744529_gorGor3	0.894538
6:89745185-89745371_N7	-1.07644
6:89745185-89745371_N6	-0.880338
1:92293216-92293402_N8	0.678256
1:92293216-92293402_N9	0.853919
1:92293216-92293402_N6	0.953183
1:92293216-92293402_N7	0.678256
1:92293216-92293402_N4	0.860938
1:92293216-92293402_N5	0.953183
1:92293216-92293402_N2	0.699258
2:153266858-153267044_N4	1.45446
16:88267317-88267498_rheMac3	-1.1668
11:67914034-67914208_ponAbe2	-1.78978
1:211789781-211789966_N10	0.655479
16:69857909-69858095_macFas5	-0.568457
5:172280603-172280779_hg38	0.122061
1:212769887-212770068_N3	-3.16505
[truncated: 3,220 more rows]

## Sheet: S5 Orthologs norm to human
Table S5. Orthologs normalized to Human
	human	N6	Chimp	N5	Gorilla	N4	Orangutan	N3	Gibbon	N2	Rhesus	N9	Crab-eating_macaque	N8	Baboon	N7	Vervet	Marmoset	N10	Squirrel_monkey
7:47611279-47611465	0	0	0	0	-0.0638025	-0.0897843	0.00365197	-0.160356	-0.0912942	-0.0998412	-0.309308	-0.138805	-0.138805	-0.149954	-0.00509229	-0.149954	0.00440253	0.0470972	-0.0129838	-1.08542
1:150975384-150975562	0	0.147175	-0.218997	0.147175	0.147175	-0.10815	0.306974	-0.10815	-0.28062	nan	0.618341	0.618341	0.618341	0.705238	0.566095	0.705238	0.810891	-0.563107	-0.0496655	0.52917
17:77964009-77964195	0	-1.69581	-1.28015	-1.39181	nan	-1.7671	-0.185204	-1.7671	nan	-1.7671	nan	nan	nan	-1.8205	-1.42466	-1.78714	nan	-4.02185	-1.66977	-0.632477
5:135402707-135402889	0	0.0690789	0.0690789	-0.189807	0.277051	-0.0839083	-0.00524605	0.0403325	0.0224187	nan	nan	0.985596	1.12858	0.882397	0.882397	0.97122	0.556528	-0.00242373	0.228622	nan
1:17088117-17088303	0	0.644847	0.720247	0.644847	0.644847	0.467289	0.467289	0.467289	nan	0.0916885	-0.0562131	-0.0562131	-0.0562131	-0.0562131	-0.0562131	-0.0562131	-0.996244	nan	nan	0.094577
7:101668084-101668270	0	0	0	0	0	-0.227608	-1.27407	-0.227608	nan	-0.568196	-0.700583	-0.700583	-0.785867	-0.700583	nan	-0.700583	-0.89267	-1.62004	-0.901625	0.177233
10:102100214-102100400	0	-0.249628	nan	-0.249628	-0.00274436	-0.18854	nan	-0.18854	-0.48624	nan	0.0147938	0.0147938	0.166765	0.0147938	-0.291093	0.0147938	-0.290525	0.0264208	-0.161989	-0.0885645
8:140981329-140981508	0	1.09209	0.905935	1.09209	1.13228	2.82049	2.97427	3.40389	nan	2.58988	2.87128	2.87128	2.87128	2.87128	2.87128	2.87128	2.40667	2.34488	2.69646	2.60884
16:27482121-27482306	0	0	-0.388316	0	-0.593682	-0.63754	nan	2.36983	2.00554	2.40023	2.27588	2.27588	2.27588	2.40023	3.89888	2.40023	2.33542	1.30121	0.224821	0.507335
8:140981434-140981607	0	0	0.324967	0	0.0607396	-0.629594	-0.607039	-0.176254	-0.272804	-0.58149	0.155271	0.155271	0.155271	0.155271	0.155271	0.155271	nan	-0.803791	-0.671565	-1.54188
19:45959064-45959250	0	-0.0489339	-0.570559	-0.0489339	-0.204473	-0.0489339	-0.40968	-0.0489339	0.23091	-0.0489339	-0.448035	-0.448035	-0.448035	-0.0489339	-0.0489339	-0.0489339	-0.0489339	-0.72557	nan	3.13671
5:172280603-172280779	0	0	0.0649304	0	-0.239132	-1.08543	-0.886116	-1.27398	-1.02477	-0.117512	nan	0.0103209	0.0103209	-0.685959	-0.685959	-0.685959	nan	nan	nan	-0.630205
19:51854192-51854378	0	0	-0.0716063	-0.0287865	-0.187934	0.0412866	-0.639099	0.0412866	-0.193136	-0.196144	-0.629865	-0.466832	-0.466832	-0.330642	nan	-0.330642	0.0727554	-3.20099	-0.835852	-0.394832
10:73102300-73102482	0	0.121751	0.260258	0.121751	0.333475	0.121751	0.178304	0.150398	-1.66911	0.267149	0.187795	0.0336705	0.0336705	-0.0643353	-0.0918369	-0.0643353	0.19439	0.561878	0.489311	1.18264
7:1004980-1005162	0	0.0736877	nan	0.0736877	-0.26462	0.0490603	-0.187574	0.0490603	nan	1.13346	0.717266	0.717266	0.717266	0.767356	0.933392	0.816247	0.83171	0.734563	0.714011	0.145055
10:125808314-125808499	0	0	0	0	0	0	nan	0	nan	nan	0.308505	0.308505	0.308505	0.308505	0.308505	0.308505	0.256096	1.08216	0.958735	0.962254
1:229283982-229284167	0	0	nan	0	nan	0.177659	-0.141174	0.177659	-0.0825538	-0.0998692	nan	-0.953713	-0.953713	-0.913785	-0.913785	-0.913785	-1.07398	-0.314121	-0.314121	-0.911649
11:12846228-12846414	0	0	-0.298114	0.307555	0.307555	0.307555	0.00242463	0.494736	0.276634	0.319288	0.247761	0.482394	0.024415	0.254359	0.254359	0.254359	0.420928	1.81027	1.67693	1.56349
12:6481478-6481664	0	0.211581	nan	0.211581	0.211581	0.215025	0.243422	-0.172227	0.0689725	0.13653	0.103701	0.103701	0.103701	-0.226354	0.742003	0.036207	0.0173618	0.412644	0.10999	0.509772
1:110438581-110438767	0	0.262517	-0.202597	0.154003	-0.0235064	0.353271	-0.60799	0.353271	0.0264693	0.353271	-0.186544	-0.186544	-0.186544	-0.186544	-1.27517	-0.186544	-0.012952	-0.737209	-0.68754	-1.13847
9:138899788-138899963	0	0	-0.157453	0	nan	nan	nan	-0.780556	-2.28827	-0.895194	0.270475	0.270475	0.270475	0.270475	-0.00375773	-0.0261658	nan	-0.00512083	-0.462566	-0.687566
22:43201660-43201846	0	-0.105315	0.0153829	-0.105315	-0.2785	-0.499446	-1.23511	-1.1122	-1.42304	0.255382	-1.16681	-1.16681	-1.16681	-1.70179	-1.76957	-1.89423	-1.39477	nan	nan	-4.10294
5:139023120-139023305	0	0.231087	0.222701	0.231087	0.231087	0.415452	0.487515	0.415452	0.993413	0.696879	-2.79521	-2.79521	-2.39319	-1.82052	-1.82052	-1.82052	-1.65502	0.892707	0.609184	1.95921
15:63114160-63114339	0	0	0.0802564	0.270956	0.318138	0.270956	0.0242458	0.270956	0.21866	0.270956	-0.187493	-0.187493	-0.187493	-0.187493	-1.05705	0.240326	0.598331	-0.885789	-0.152766	0.567232
1:234775081-234775267	0	0	0	0	0.0550577	0	nan	0	-0.862043	0	-0.967274	nan	nan	-0.590055	-0.590055	-0.590055	-1.81862	-0.963145	-0.425904	nan
15:76016249-76016435	0	0	0	0	0.324924	0.191998	0.0340147	0.191998	2.01761	nan	0.427784	0.427784	0.427784	0.427784	0.259594	0.427784	0.96767	nan	-0.0675778	0.486751
2:237877065-237877251	0	0	0.196913	0	0	-0.0282478	nan	-0.172567	-0.107623	nan	0.32215	0.32215	0.176957	nan	nan	nan	0.366795	3.37874	2.65159	nan
11:2009428-2009614	0	0	0	0.0214124	0.0214124	0.0214124	0.0582731	0.0214124	0.0214124	0.0214124	0.09833	0.09833	0.190277	0.09833	0.09833	0.09833	0.09833	-0.271176	-0.271176	-0.271176
17:55601407-55601591	0	0	0	0.0943563	-1.19249	0.0915333	-0.257814	0.0915333	0.0218036	0.0915333	-0.222852	-0.222852	-0.222852	-0.222852	-0.222852	nan	-0.254359	0.302354	0.234842	0.664186
20:48937797-48937983	0	-0.156804	-0.156804	-0.156804	-0.311161	-0.156804	0.747834	-0.156804	-0.370314	-0.156804	0.00860891	-0.1483	-0.1483	-0.1483	-0.1483	-0.1483	-0.283636	0.0646801	-1.11058	nan
7:98970268-98970454	0	0.158944	nan	0.158944	nan	-0.00637189	0.168239	-0.00637189	-0.150782	0.392512	nan	0.184618	0.184618	0.44378	0.286955	0.44378	-0.352444	nan	-2.6029	nan
1:10616017-10616203	0	-0.103275	nan	-0.0447085	-0.0447085	0.481775	nan	0.481775	nan	0.619162	0.910738	0.910738	0.910738	0.868096	0.833713	0.877569	0.58501	1.60159	1.59192	1.70848
17:73545679-73545865	0	0.647187	0.797419	0.647187	0.655378	1.12608	1.01162	1.12608	nan	-0.131087	-0.286849	-0.286849	-0.286849	0.244933	-0.520812	0.244933	0.805122	nan	nan	-0.0201096
16:88266503-88266688	0	0.00367938	0.552148	0.00367938	0.947931	0.00367938	-0.936835	0.00367938	0.637377	0.00367938	0.740419	0.0328994	0.229756	0.0328994	0.0328994	-0.336943	-0.771642	1.56022	0.963893	1.21655
7:2797578-2797763	0	0	nan	0	0	-0.00216808	-0.00216808	-0.00216808	-1.30482	0.0108441	-0.954968	-0.954968	-0.954968	-0.954968	-0.954968	-0.455187	nan	nan	nan	nan
17:73545580-73545764	0	-0.176794	-0.242924	-0.176794	-0.455315	-0.386019	-0.463828	-0.386019	-0.612266	-0.623742	-0.397418	-0.362923	-0.362923	-0.623742	-0.683597	-0.623742	-0.825668	-0.72439	-0.758449	-0.673848
1:235011783-235011966	0	-0.370515	-0.000826988	-0.494643	-0.103798	-0.339888	-0.273259	-0.283707	-0.818413	-0.941856	-1.81981	-1.81981	-1.81981	-1.81981	-0.178617	-1.81981	nan	-0.337047	-0.739071	-0.429425
5:135459111-135459297	0	0	0	0	nan	0	0	0	0.100088	0	0.0257858	0.0257858	0.0257858	0.0365858	0.0365858	0.0365858	-0.326405	0.516212	0.47286	-0.9731
11:67914034-67914208	0	0	0	-0.217866	-0.217866	-0.217866	-0.217866	-0.193827	-0.0253551	-0.265735	-0.243845	-0.243845	-0.243845	-0.462995	nan	-0.0357976	-0.320373	-0.0413075	0.322368	0.367886
17:48189005-48189191	0	0.228035	0.261389	0.228035	0.122747	-0.0152257	0.293677	-0.0152257	-0.173302	-0.00109209	-0.198163	-0.198163	0.0616667	-0.198163	-0.145918	-0.0164194	-0.0164194	0.612684	0.234757	nan
22:19879504-19879690	0	0	0.0168042	-0.240617	-0.0653212	0.193736	-0.505272	0.516108	0.122184	0.516108	-0.913327	-1.0968	-1.0968	-0.987775	-2.64937	0.191524	0.0830507	0.759966	0.601656	-0.57808
8:341766-341949	0	0.770301	0.449392	0.770301	0.770301	0.571792	0.827283	0.571792	2.08628	0.400631	0.846073	0.846073	0.846073	0.846073	0.846073	0.846073	0.562969	-0.307904	nan	0.344509
2:153266858-153267044	0	0.214479	0.80487	0.214479	0.189937	0.575549	0.551961	0.025156	nan	0.489751	0.636492	0.575649	-0.0923402	0.575649	0.660127	0.575649	0.0962607	nan	0.581007	0.719744
12:3207145-3207327	0	0	0.126529	0	-0.0559299	0.123705	0.531253	0.0671707	0.432128	-0.0419787	0.425637	0.312797	0.312797	0.267314	-0.0923907	0.267314	0.341297	1.0049	0.361824	0.269546
4:6691074-6691251	0	-0.109877	-0.0918512	-0.109877	-0.109877	-0.0040045	-0.349094	-0.0040045	0.905658	0.168712	-0.109287	-0.109287	-0.109287	-0.0594884	-0.466793	-0.0594884	nan	0.377449	-0.15015	0.316322
6:89745185-89745371	0	0	-0.109687	0	0	0.0934077	-0.0857467	-0.319856	-0.027935	-0.319856	-0.196104	-0.196104	-0.196104	-0.196104	-0.967808	-0.196104	-0.221157	-0.732254	-0.0203254	0.043182
5:148803311-148803497	0	0.0139169	nan	0.0139169	0.0139169	-0.0490536	0.365851	-0.0490536	-0.35397	-0.426547	-0.900727	-0.900727	-0.482434	-0.900727	nan	-0.900727	-0.900727	-0.417017	-0.45589	-0.262472
6:7137311-7137486	0	-0.315227	-0.326839	-0.315227	-0.426045	-0.386304	-0.386304	0.0548344	-0.0622531	-0.0724355	-0.382828	-0.382828	-0.382828	-0.295281	-0.189928	-0.0170637	-0.34977	-1.11404	-0.240201	-0.3007
20:44574797-44574983	0	-0.264381	-0.264381	-0.264381	-0.0975774	-0.264743	-0.264743	-0.224989	-0.259742	-0.466867	0.792133	0.727426	0.727426	0.589415	0.589415	0.589415	0.823462	1.66162	0.976075	1.68748
22:37898661-37898841	0	0.128865	0.128865	0.149631	0.149631	0.130768	0.211482	0.130768	0.27808	-0.0561578	0.211244	0.211244	0.211244	0.216767	nan	0.39002	0.329294	nan	0.239627	nan
9:124511384-124511569	0	-0.0114576	-0.0114576	-0.0114576	-0.112467	0.0204869	0.0133857	0.0204869	0.0484861	0.249337	0.211225	0.211225	0.211225	0.211225	0.190249	0.211225	0.601486	0.783125	0.927192	0.813484
16:70780203-70780389	0	0	-0.242023	0	nan	-0.446115	nan	-0.446115	0.248441	0.219322	1.06336	1.06336	nan	nan	0.681887	1.01614	0.764342	-0.315642	0.543628	-0.702634
1:150975281-150975464	0	0	nan	0.0154513	nan	1.70391	nan	1.70391	1.70391	2.1408	2.31695	2.31695	2.31695	2.08759	2.08759	2.08759	2.08501	2.07435	nan	nan
6:149657811-149657997	0	0	0	0	nan	0	-0.0814945	0	nan	-0.232361	-0.00157164	-0.00157164	0.187363	-0.00157164	nan	-0.00157164	-0.342038	nan	nan	nan
22:21240004-21240190	0	-0.679568	-0.251346	-0.679568	-0.406964	nan	-1.63549	nan	-1.62279	-1.85065	-0.671869	-1.10287	-1.10287	-1.10287	-1.10287	-1.27495	0.0227526	0.320162	0.209199	-0.8224
3:49561003-49561182	0	0	0	0	-0.0727753	0	-1.0276	0	-0.725337	-0.321382	-1.20366	-1.20366	-1.20366	-1.20366	-1.20366	-0.950944	-1.24525	0.179725	-0.420652	-1.15076
15:39726916-39727100	0	0.103556	0.237798	0.103556	0.781842	0.174945	0.182543	0.174945	0.624522	0.502726	-0.0880075	-0.0880075	-0.760312	-0.0880075	-0.408407	0.129409	-0.348966	-0.729042	nan	nan
2:235772065-235772251	0	0	0	0	0	0.273484	-0.0826144	nan	nan	0.424893	nan	-0.784699	-0.784699	-0.784699	-0.257539	nan	-0.299466	0.483993	0.444578	0.362812
22:19879610-19879796	0	0	nan	0	0.0469478	-0.0563075	0.0907268	-0.0563075	nan	-0.000386422	-0.151867	-0.151867	-0.151867	-0.151867	0.161842	-0.151867	0.0877252	-0.291302	nan	nan
19:7463704-7463890	0	0	0	0.347751	0.347751	-0.0722178	-0.440596	-0.0722178	-1.1122	-0.0115594	nan	-0.466491	-0.466491	-0.466491	-0.29758	-0.466491	-0.901301	0.170476	nan	-0.152902
20:47002497-47002683	0	0	-0.338139	0	nan	0.426333	0.536601	0.426333	-0.405326	-0.222139	0.160564	0.160564	0.160564	0.520173	nan	0.221316	0.144671	nan	nan	nan
21:44860982-44861162	0	-0.432662	nan	-0.432662	-0.432662	-0.504735	nan	-0.504735	-0.832369	-0.540556	-0.427805	-0.427805	-0.427805	-0.465741	nan	-0.465741	-0.81647	0.0255314	0.351485	nan
10:11917402-11917580	0	0	-0.00475583	0.00171958	0.00171958	0.0886865	-0.217218	0.0886865	-0.460887	-2.5281	-0.437499	-0.437499	-0.437499	-0.0197772	0.192909	-0.0197772	0.25226	0.214354	0.113276	0.994783
1:85794717-85794901	0	0.764	0.764	0.764	-0.226574	0.764	0.7401	0.764	0.535858	0.764	1.07333	1.07333	1.07333	1.07333	1.12265	0.969232	0.969232	nan	1.06129	1.4778
1:229283881-229284067	0	0	0	0.0677953	nan	-0.215722	-0.132881	-0.215722	0.0120846	-0.262226	-3.64457	-3.64457	-3.64457	-4.07599	-4.07599	-3.45211	-3.29009	-0.398291	-0.806313	-0.800985
22:30608706-30608887	0	-0.399807	-0.391876	-0.399807	0.456841	-0.399807	-0.399807	-0.399807	-0.167945	nan	-0.177542	-0.177542	-0.177542	-0.177542	-0.177542	-0.177542	nan	-0.479385	-0.669661	-0.621839
6:36095326-36095511	0	0	0.0134208	-0.103353	-0.103353	0.146876	0.318575	0.146876	-0.763262	0.107935	-1.80096	-1.5256	-1.5256	-1.5256	nan	-0.366459	-1.48083	nan	2.10847	1.23827
1:17092330-17092516	0	-0.0599882	-0.0496799	-0.0599882	-0.207629	-0.0194656	-0.272022	-0.0194656	-0.261557	-0.0429579	-0.0593043	-0.0593043	-0.0593043	-0.135733	-0.339577	-0.135733	-0.215095	0.330295	0.330295	nan
12:122884051-122884237	0	0	-0.329225	0	-0.125913	0	nan	0	nan	0	-0.151336	-0.151336	0.133415	-0.151336	-0.238105	-0.151336	-0.151336	nan	-2.10784	nan
20:49013197-49013382	0	0	-0.0926041	0	0	0.0306764	-0.529228	0.164968	0.0325823	0.109468	0.150417	0.150417	0.150417	0.226468	0.232899	0.226468	0.408401	0.033753	0.111622	0.658089
2:135215437-135215618	0	0	0.144558	0	-0.270349	-0.00150569	0.0263921	-0.00150569	-0.350803	-0.201072	-0.0339119	-0.0339119	-0.0339119	-0.105481	-0.105481	-0.105481	-0.164528	-1.03819	-0.693142	-2.3046
19:51855593-51855778	0	0.208498	0.51085	0.208498	0.208498	0.382006	-0.173244	0.382006	nan	0.382006	-1.20265	-1.20265	-1.1413	-1.30993	-0.916634	-1.48712	nan	-0.918474	-0.586831	-0.519768
22:37897361-37897542	0	0	0	0.134516	nan	0.134516	-0.284337	nan	nan	0.0123162	-0.550877	nan	-0.576565	0.0491711	0.00550748	nan	-0.208942	-0.52716	-0.860938	-0.860938
6:34625327-34625510	0	-0.386804	-0.235773	-0.386804	-0.468084	-0.194273	nan	-0.194273	nan	-0.426261	-0.278745	-0.278745	-0.278745	-0.278745	-0.673586	-0.278745	-0.278745	-0.556505	-0.426261	-0.662012
16:88266497-88266676	0	0.00999122	0.138867	0.00999122	0.280896	0.00999122	-0.0578241	0.00999122	0.0598684	0.00999122	-0.201338	-0.304753	-0.128492	-0.304753	-0.304753	-0.469374	-0.713562	0.41338	0.370006	0.0214548
20:62868160-62868346	0	0	nan	nan	nan	0.00246589	0.00246589	0.00246589	-1.43811	0.00246589	-0.359091	-0.359091	nan	-0.359091	-0.359091	-0.359091	-0.359091	-0.136558	-0.273684	nan
8:11488995-11489181	0	-0.195338	-0.282468	-0.280088	-0.287639	-0.280088	nan	-0.280088	-0.185101	-0.280088	-0.047376	-0.047376	-0.047376	-0.060224	-0.0299334	-0.060224	-0.060224	-0.352859	-0.416276	-0.389205
8:19522927-19523108	0	-0.182267	-0.194468	-0.182267	0.182709	0.0220778	0.298004	-0.283103	-0.361832	-0.626516	-0.809986	-0.809986	-0.809986	-0.809986	-0.973937	-0.809986	-1.06873	-0.592503	nan	nan
3:49561102-49561285	0	0	0	0	-0.0245119	-0.092084	-0.600126	-0.092084	-0.437564	0.147145	-0.875712	-0.875712	-0.875712	-0.875712	-0.875712	-0.875712	-0.89482	0.447094	-0.0628826	nan
18:46423007-46423190	0	0	0	0.054468	-0.0180899	-0.0289646	nan	0.255381	1.00052	0.290724	0.882444	0.882444	0.730668	0.996646	0.924213	0.846243	0.846243	-0.95617	0.906497	0.935281
16:88570803-88570989	0	-0.132089	0.285224	-0.0614095	-0.0103758	0.203856	-0.882941	0.0456067	nan	-0.266178	-1.1338	-1.42359	-1.55672	-1.16639	-1.36109	-1.33528	-1.36969	-1.34798	-1.16262	-2.06896
20:10647109-10647290	0	0	-0.0897595	0	0.59035	-2.0001	0.220728	-2.0001	-0.275359	-1.88369	-1.69337	-1.69337	-1.69337	-1.52587	-1.52587	-1.58365	-1.59237	0.519949	nan	nan
5:77934476-77934657	0	-0.102838	-0.0783705	-0.122401	-0.122314	-0.122401	0.172517	-0.122401	0.157181	-0.137195	0.0416848	0.0416848	0.0416848	0.0416848	-0.147437	0.0416848	0.0416848	0.359208	0.0468623	1.35398
16:88267317-88267498	0	0.22219	0.22219	0.22219	0.610979	0.597963	1.02741	0.480645	0.293204	-0.0185147	0.125025	0.327093	0.200629	0.327093	0.439115	0.134537	0.584053	nan	nan	nan
18:68045424-68045610	0	-0.0186714	-0.0430242	-0.0826438	-0.0826438	nan	nan	nan	0.327886	nan	-0.690649	-0.00487143	-0.00487143	-0.00487143	0.289045	0.141524	nan	0.696862	0.505591	0.46613
20:48937400-48937580	0	0.142251	0.142251	-0.0679476	0.173135	-0.0679476	0.215904	-0.484461	0.224514	-0.0297217	nan	nan	nan	-0.59144	nan	-0.59144	nan	-0.531127	-0.543086	-0.203765
7:47610983-47611160	0	0.134335	0.134335	0.134335	0.134335	0.134335	0.177246	0.134335	nan	0.134335	0.696347	0.615706	0.615706	0.499747	0.326393	0.499747	nan	-0.0322496	0.425212	1.2455
2:87785589-87785775	0	-0.0710112	-0.249225	-0.0710112	-0.0710112	-0.0710112	0.0909705	-0.12227	-0.12227	0.0430148	-0.010285	-0.010285	-0.010285	-0.010285	-0.364284	-0.010285	-0.010285	0.127712	0.12996	0.01504
5:77890949-77891135	0	0	0	0	-0.0300837	0	0.601071	-0.498144	2.71205	-0.498144	0.362679	0.362679	0.362679	nan	nan	nan	-0.97027	-0.0196137	nan	-0.513525
17:27235978-27236164	0	0	-0.774645	0	-0.279967	0	nan	-0.471902	-0.471902	nan	nan	-0.444253	-0.444253	-0.444253	-0.444253	-0.444253	nan	-0.0918965	-0.271105	nan
7:22485155-22485341	0	0.0333335	0.0333335	0.0333335	0.126376	0.0717829	0.0836177	0.0717829	0.244027	0.110445	-0.118439	-0.118439	0.104009	0.00361083	0.00361083	0.00361083	0.255376	0.0780528	-0.190039	-0.320596
8:103806728-103806914	0	-0.00618186	-0.00618186	-0.00618186	0.131817	-0.393536	-0.909451	-0.309592	-0.0938258	-0.299654	-0.453277	-0.453277	-0.453277	-0.36068	-0.36068	-0.36068	0.162823	0.0428701	0.00182801	-0.465683
17:41369770-41369956	0	-0.375887	-0.319203	-0.375887	-0.0709885	-0.678684	-0.167926	-0.678684	-0.678684	-0.678684	-0.937029	-0.937029	-0.937029	-0.903098	-0.903098	-0.903098	-0.91616	nan	-0.279484	nan
19:39919165-39919349	0	0	nan	0	0	0.105048	-0.0361854	0.105048	0.0962044	0.105048	-0.997204	-0.997204	-0.997204	-0.997204	-0.88623	-1.30117	nan	nan	nan	nan
5:141722022-141722201	0	-0.0982903	-0.42796	-0.0982903	-0.128059	-0.0273973	-0.658918	-0.0273973	-0.22005	-0.112409	-0.0163036	-0.0492208	-0.0492208	-0.0182318	-1.00027	-0.0182318	-0.0607092	-0.0552034	-0.445055	-0.297926
2:201621660-201621844	0	0.252544	0.00338317	0.252544	0.295788	0.252544	nan	0.338344	0.597709	0.334381	0.180733	0.180733	0.180733	0.397493	0.360043	0.397493	nan	-0.0225722	0.194033	0.0457346
16:52607607-52607785	0	0	0	0	-0.40358	-0.0818334	-0.0818334	-0.0818334	nan	-0.0818334	0.744	0.744	nan	0.807509	0.807509	0.807509	0.983723	-0.193646	-0.0633119	-0.367019
22:39679258-39679443	0	-0.0827265	0.0156735	-0.0827265	-0.465818	-0.30104	-0.30104	-0.30104	-0.30104	nan	-0.257326	-0.257326	-0.257326	-0.447762	-0.420874	-0.447762	-0.38604	-0.227481	0.16568	-1.77057
7:47686982-47687168	0	0	0.0020322	0	0	0	-0.0356492	0	-0.020974	0.247776	0.421854	0.421854	0.421854	0.0935773	0.302085	0.292944	0.292944	0.206105	0.598976	0.140565
17:79958268-79958452	0	-0.0125184	-0.599785	-0.0125184	-0.194121	0.455334	0.10853	-0.254168	0.0466642	nan	-0.0265737	-0.0265737	-0.0265737	-0.0265737	nan	0.433936	0.433936	1.29618	nan	0.0896044
16:70780703-70780889	0	-0.423639	-0.423639	-0.423639	-0.423639	-0.398726	-0.693242	-0.398726	-0.20152	-0.00715144	0.0876063	0.0876063	0.0876063	0.244775	0.608533	0.267179	0.322833	-0.284335	nan	0.113876
22:19948507-19948687	0	0	0.0286133	0.179803	0.206578	0.179803	0.549383	0.179803	0.851581	0.14711	-0.260263	-0.260263	0.0248554	-0.0511356	-0.0511356	-0.422927	-0.348634	0.799478	0.391028	0.629674
19:55720793-55720977	0	0.223803	nan	0.223803	0.223803	0.223803	0.442166	0.0754243	-2.47847	0.0754243	-0.0307209	-0.0307209	-0.0307209	-0.0307209	-0.0307209	-0.0307209	nan	nan	nan	nan
17:55601305-55601491	0	0.358733	0.328871	0.46154	0.488938	0.301686	0.499602	0.301686	1.1125	0.490382	0.592779	0.592779	0.592779	0.592779	0.910703	1.02262	0.915577	-0.712247	1.27974	0.732027
20:47001998-47002181	0	0	-0.494521	0.15835	0.165196	nan	-0.0343179	-0.239359	nan	nan	0.072844	0.072844	0.334664	0.072844	nan	0.072844	0.108945	-0.203282	nan	0.95801
16:9221503-9221689	0	0.0120787	0.0770712	0.0120787	-0.141189	0.891825	1.10187	0.906073	0.994907	0.2384	1.15553	1.15553	1.15553	1.02397	nan	0.589853	1.12383	-0.539848	-0.453586	-1.01427
2:87957592-87957778	0	-0.537347	-0.739673	-0.537347	-0.537347	-0.537347	-0.666122	-0.537347	-0.878811	nan	-0.522414	-0.522414	-0.522414	-0.522414	nan	-0.522414	-0.67697	-0.133702	-0.4811	-0.414727
1:110439487-110439673	0	0.166604	0.187953	0.166604	0.166604	0.166604	0.889438	0.166604	0.0042004	0.218654	0.0888582	0.0888582	0.0888582	-0.114549	1.23367	-0.114549	0.0393028	nan	nan	1.00077
20:10647806-10647992	0	-0.188739	-0.188739	-0.188739	-0.448156	-0.188739	-0.333305	-0.188739	-0.133813	-0.11574	-0.0903791	-0.0903791	-0.0903791	-0.0903791	-0.0903791	-0.244035	-0.135891	-0.349711	-0.396416	-0.396416
2:235772365-235772550	0	-0.178361	-0.178361	-0.178361	-0.0126253	-0.178361	-0.0298608	-0.178361	nan	0.29756	-0.452598	-0.412509	-0.433787	-0.412509	nan	-0.472929	-0.414598	0.669332	nan	nan
16:27481568-27481752	0	0	0	-0.259729	-0.0057638	-0.259729	0.0462498	nan	0.1063	0.119276	-0.254355	-0.254355	-0.254355	-0.254355	-0.0267741	-0.254355	0.0319889	-0.444747	-0.341718	-0.0811252
10:72123798-72123984	0	-2.25358	-2.1789	-2.25358	-1.83907	-1.48912	-1.29786	-1.59252	-1.33192	nan	1.10901	1.10901	1.10901	1.36505	1.22753	0.939281	2.5262	nan	-0.14986	-0.309237
20:48755297-48755483	0	0.0703238	0.499477	0.0278759	0.0278759	-0.549198	-0.549198	-0.549198	nan	0.259186	0.727915	0.727915	0.727915	0.69878	nan	0.69878	nan	0.880722	0.120577	0.567247
7:155744643-155744829	0	nan	nan	0.0339802	-1.17153	-0.00562637	-0.28657	-0.00562637	nan	-0.00562637	0.465516	0.583832	0.583832	0.583832	0.620577	0.581288	0.911552	-0.019698	-0.008195	-0.394041
17:48738809-48738987	0	0	-0.364135	0	0.00904626	-0.0357389	0.000202271	0.0398397	-0.0127772	0.0398397	-0.755337	-0.127068	-0.127068	-0.127068	-0.398782	nan	nan	0.377234	0.476574	-0.281494
1:112275481-112275667	0	-0.14979	-0.14979	-0.14979	-0.310138	nan	nan	-0.144745	nan	-0.169386	-0.0726053	-0.0726053	-0.0726053	-0.0726053	-0.0726053	-0.106158	-0.0117222	-0.615693	-0.467554	nan
10:80944000-80944182	0	-0.0646193	0.097406	-0.0646193	-0.066277	-0.168143	-0.288585	-0.711008	nan	-0.168143	nan	-0.345186	-0.501297	-0.0996601	-0.104878	-0.0996601	-0.125051	0.988632	nan	1.0842
2:239312065-239312251	0	0	-0.377672	0	nan	-0.225904	0.558434	0.188979	0.206318	-0.264301	-0.104428	-0.104428	-0.104428	nan	nan	nan	nan	1.45104	0.645519	-0.879784
1:17087417-17087603	0	0.120828	0.120828	0.120828	0.0146215	0.120828	0.0988312	0.341458	0.125759	0.489578	0.619546	0.605538	0.605538	0.605538	0.605538	0.605538	nan	0.183909	0.26408	0.26408
2:10425760-10425932	0	-0.125436	-0.125436	-0.153472	0.410878	0.170847	0.17419	0.170847	-0.0960589	0.126555	0.173519	0.173519	0.173519	0.119546	0.119546	0.0389341	0.43648	0.237449	0.16948	nan
22:30609311-30609491	0	-0.0941194	0.0750991	-0.0941194	-0.0941194	0.142197	-0.0631085	-0.00498157	-0.165097	-0.00498157	-0.00864877	-0.00864877	-0.00864877	0.0261489	0.0261489	0.0261489	0.0261489	-1.60486	-0.535687	0.11575
1:229284082-229284267	0	0	0.123602	0	0.205433	0	0.283125	0	-0.341678	nan	nan	-1.45042	-1.45042	-0.253025	-0.0528444	-0.253025	-0.253025	0.06409	nan	nan
20:30311437-30311620	0	0	0	0	-0.0948158	0.239909	0.382924	0.239909	0.239909	0.239909	-1.23649	-1.23649	-0.965968	-1.16788	-1.08211	-1.16788	-1.16788	nan	nan	nan
22:47150442-47150623	0	0.0675576	0.0675576	0.307115	0.307115	nan	nan	-0.103487	0.696019	nan	0.237482	0.237482	0.237482	0.237482	nan	0.237482	nan	nan	0.0332623	0.593323
6:30756525-30756711	0	0.0217265	-1.49265	0.0217265	-0.00250388	-0.0893671	-0.284149	-0.0893671	-0.0858435	-0.0893671	-0.928675	-0.915163	-0.915163	-0.915163	-1.1418	nan	-1.18725	-3.54103	nan	-3.9398
5:1563904-1564089	0	-0.513931	-0.513931	-0.513931	-0.528402	0.00688988	-0.2055	0.184789	nan	0.184789	0.152425	0.152425	0.152425	-0.14601	0.0239645	-0.14601	0.245542	0.298077	-0.463749	nan
19:46144967-46145153	0	-0.305345	-0.305345	-0.305345	-0.305345	-0.263024	-1.01198	-0.263024	-0.251926	0.222648	-0.0124902	0.154937	0.154937	0.154684	0.335283	0.154684	-0.139528	0.483292	0.34552	-0.0508082
1:243669382-243669567	0	-0.157941	-0.553102	-0.100668	nan	-0.345883	-0.221731	-0.156694	-0.277101	0.632263	0.68486	0.68486	0.988862	0.68486	0.561686	0.68486	0.569668	-0.252313	-0.336152	-0.154878
19:18385703-18385889	0	0.0854597	0.355997	0.0854597	0.0854597	0.358376	0.494653	0.459607	-0.138581	-0.0351188	0.326576	0.326576	0.326576	0.326576	-0.959778	0.326576	0.326576	-0.122967	0.0502196	-0.0722521
7:155744343-155744529	0	-0.484523	nan	-0.484523	-0.484523	-0.185219	nan	-0.492222	nan	-0.0132528	0.399297	0.379206	0.379206	nan	nan	-0.186821	-0.366635	-0.712177	-0.617407	nan
20:49011897-49012083	0	0.0473912	0.0473912	0.0473912	0.0473912	-0.0944349	-0.0904053	-0.184073	nan	-0.184073	-0.225802	-0.520217	-0.520217	-0.548675	-0.548675	-0.548675	0.901689	1.22253	1.104	nan
6:168068354-168068541	0	-0.0273154	-0.0273154	-0.0273154	-0.0857285	0.136454	-0.026896	-0.269319	-0.0630446	-0.110608	nan	-1.3239	-1.3239	-1.44036	-1.41415	-1.538	nan	nan	-0.230447	-0.14689
9:138884287-138884466	0	0	0	0	0	0.311087	0.567397	0.311087	-0.303162	nan	1.76046	1.76046	1.78122	1.63055	0.460117	1.99398	2.10922	0.717499	0.0552333	0.438786
7:657316-657502	0	0.0564077	-0.802602	0.0564077	0.0564077	-0.291954	-0.50293	-0.554495	-0.496557	-0.543899	-0.0382416	0.0106731	-0.127209	0.0106731	-0.086034	0.174139	0.0764717	-0.0950683	-0.710063	-0.699697
16:69857909-69858095	0	0	0.152356	0	-0.41349	-0.113509	0.197269	-0.113509	0.0578417	0.278082	0.194296	0.194296	0.194296	0.194296	0.194296	0.194296	0.227228	nan	-1.09681	-1.45947
X:47060260-47060446	0	0	0.038384	0	-0.189335	0	-0.146448	0.0356553	-0.28094	-0.543078	0.0601365	0.0601365	0.0601365	0.0601365	0.0601365	-0.341755	-0.341755	-0.0389568	0.0670673	-0.433667
8:129189222-129189408	0	0	0	0	-0.213427	0.286614	nan	0.286614	0.349416	0.286614	0.0353009	0.0353009	0.0353009	0.171663	0.171663	0.0586365	0.0586365	0.0578794	0.407087	0.407087
1:211790081-211790267	0	-0.198927	-0.320336	-0.198927	-0.198927	0.0135046	0.235889	0.0135046	0.0132712	0.0723467	0.0217407	0.0217407	0.569855	0.0291275	0.184071	0.0291275	2.05978	-0.458875	-0.0235905	-0.0235905
12:125338659-125338835	0	0	0	0.138644	nan	nan	-0.64804	-0.0580274	-0.0108368	nan	-1.1479	-1.1479	-1.33337	-1.1479	-1.1479	-1.60721	nan	0.208167	-0.227159	0.253468
12:123560051-123560237	0	0.0963806	nan	0.0963806	-0.24935	0.141085	1.1855	0.141085	0.184933	0.271703	0.321662	0.321662	0.397974	0.321662	0.321662	0.209914	0.209914	0.498955	1.11661	1.09244
20:49057098-49057281	0	0.0557126	0.0557126	0.0557126	0.0557126	0.434574	0.351374	-0.0177276	-0.0883705	-0.0177276	0.717315	0.717315	0.745444	0.717315	nan	0.717315	0.717315	-0.238723	-0.240239	-0.459354
9:116880443-116880628	0	0	-0.235534	0	0.0703825	0	0.249422	nan	0.126125	0.178775	0.282108	0.282108	0.282108	0.282108	0.138839	0.282108	-0.299237	-0.118419	0.122089	-0.0611195
20:49011497-49011682	0	2.44812	2.3016	2.44812	2.35735	2.44812	2.12605	nan	nan	nan	2.49119	2.49119	2.49119	2.69191	2.67969	nan	3.20215	nan	0.831034	1.27709
10:11918098-11918283	0	-0.118018	-0.116771	-0.207514	-0.207514	-0.414582	-0.14319	-0.414582	-0.193101	nan	-0.149426	-0.149426	-0.149426	-0.149426	-0.163346	-0.262779	-0.00291828	-0.0697998	-0.0959067	-0.352275
15:72040050-72040236	0	0.767117	0.787514	0.767117	0.727513	0.767117	0.930396	0.956684	-0.0215434	0.956684	0.372923	0.372923	0.372923	0.137215	nan	0.137215	nan	0.613836	nan	nan
9:124527487-124527666	0	0	0	0	nan	-0.169889	-0.544392	0.0527789	nan	-2.05516	-1.86967	-1.86967	nan	-2.09515	-2.09515	-2.09515	-2.09515	-1.41989	-1.17061	nan
11:67914328-67914514	0	0	-0.218231	-0.0553002	-0.38606	-2.52423	-2.09233	-2.52423	-2.22366	-2.14989	-1.97055	-1.97055	-1.97055	-2.02436	-2.25617	-1.62406	-1.95133	-0.471117	-1.67744	-2.04627
10:73746298-73746484	0	0.4099	0.0648668	-0.583028	0.0487298	-0.583028	-0.527764	-0.313113	nan	-0.0807923	-0.827172	-0.264316	-0.264316	0.0636754	0.0636754	0.0636754	-0.12746	nan	-0.364286	-0.199511
10:80947099-80947284	0	0.495457	nan	0.495457	0.776232	0.501279	nan	0.501279	0.958931	0.600663	nan	0.681038	0.681038	0.681038	0.681038	0.310698	0.348002	nan	2.1821	nan
1:45121217-45121403	0	-0.230948	-0.230948	-0.230948	-0.514088	-0.476959	nan	-0.454381	nan	-0.454381	-0.394196	-0.394196	-0.598841	-0.394196	-0.394196	-0.394196	-0.394196	nan	nan	nan
22:36902314-36902500	0	0	0	0	0	0	nan	0	0.0200637	0.303011	0.303011	0.303011	nan	0.303011	0.303011	0.303011	-0.0490666	-1.59165	-1.25451	0.698471
14:102197955-102198133	0	0	0.543428	0	0.0608972	0.0665131	nan	0.0665131	nan	0.0441472	-1.96743	-2.12032	-1.66575	-2.12032	-1.72185	-1.6125	-2.13531	-1.37506	-0.666357	nan
16:88267003-88267189	0	0	0.116891	0	0	0	-0.156204	0	0.249229	nan	-0.111435	-0.111435	-0.111435	-0.241442	-0.241442	-0.241442	nan	0.159832	nan	nan
19:47600169-47600344	0	0	0.0377088	0	0.443359	0.0392436	0.626155	0.0392436	0.195376	-0.301219	0.20354	0.108313	0.108313	0.558195	0.763145	0.558195	0.558195	0.774696	0.959064	0.0729742
15:74737651-74737837	0	-0.362668	-0.419164	-0.362668	0.322479	-0.180906	-0.180906	-0.180906	0.431397	0.293718	-0.0742219	-0.180722	-0.180722	-0.180722	-0.180722	-0.180722	-0.180722	2.16726	1.00793	1.01752
16:68824703-68824889	0	0	0	-0.0506518	0.0652126	0.0391681	0.498086	0.469038	0.469038	0.229572	nan	0.0646839	0.0646839	0.557473	0.518607	0.557473	nan	-1.40655	-1.33747	nan
5:139023020-139023205	0	0.352543	0.238572	0.352543	0.352543	0.352543	0.35748	0.352543	nan	0.408514	1.03134	1.03134	1.09158	1.03134	1.03134	0.0237768	0.296103	nan	nan	-0.417141
15:86251102-86251284	0	0	-0.127218	0	0.3769	-0.381741	-0.0116084	-0.381741	-0.459093	-0.381741	-0.16637	-0.16637	-0.247351	-0.16637	0.354898	-0.16637	-0.16637	nan	nan	nan
16:29271415-29271594	0	-0.451861	-0.0327249	0.0102998	nan	0.385533	0.289144	0.385533	-0.015684	0.567396	-0.292176	-0.4698	-0.321127	-0.4698	-0.390878	0.110362	0.110362	-0.100019	0.587801	nan
2:47302804-47302986	0	-0.366717	-0.525876	-0.366717	-0.290117	-0.366717	-0.244753	-0.366717	nan	nan	-0.659007	-0.659007	-0.659007	nan	nan	-1.09848	nan	0.192101	-0.485456	-0.0572761
16:88268247-88268428	0	0.109012	-0.266944	0.283735	0.113402	0.283735	-1.08827	0.283735	0.366111	1.52861	1.51645	1.51645	1.51645	1.51645	1.40167	1.74618	1.94344	-1.18195	0.262221	0.397287
11:73041956-73042142	0	0	-0.6047	0	0.037562	0.00472717	-0.962408	0.00472717	-0.090827	0.585059	-1.61909	-1.85777	-1.85777	-1.85777	nan	-1.85777	-1.99976	0.798313	0.745671	0.512104
11:62321028-62321214	0	0	0	0	0.165937	0	0.18982	0	-0.299642	0	-0.0305946	-0.0305946	-0.0305946	-0.0305946	0.0839224	-0.0305946	-0.0305946	-0.0858405	0.150852	0.13272
10:80947299-80947483	0	-0.155229	-0.399362	-0.223655	-0.209078	-0.293635	-0.225964	-0.32804	-0.308819	-0.404167	-0.426344	-0.426344	-1.89499	-0.428745	-0.427348	-0.428745	-0.631605	nan	-0.262036	-0.553076
15:65108751-65108937	0	0	0	0.0922113	0.15583	0.281261	0.486622	0.281261	0.425344	nan	-2.19994	-2.19994	-2.19994	-2.19994	-2.25814	nan	-1.85651	-3.01425	-1.97516	-3.91908
20:25519909-25520085	0	-0.0864141	-0.19478	-0.0864141	-0.129047	-0.404508	-0.0980685	-0.404508	-0.524452	-0.270317	-0.470811	-0.470811	-0.362646	-0.442822	-0.159238	-0.569908	-0.32839	0.259825	nan	0.261381
16:29273104-29273289	0	0	0.187961	-0.248039	-0.248039	-0.387213	-0.649357	-0.387213	0.185354	-0.142826	-1.4607	-1.80294	-1.80294	0.0679706	nan	-2.42965	-3.10065	-0.990123	-0.270086	0.179869
10:102100815-102100999	0	0	0.186015	0	0	-0.135577	nan	-0.135577	nan	-0.135577	-0.381861	-0.381861	-0.381861	-0.381861	-0.381861	-0.381861	-0.381861	nan	1.02103	1.20344
2:47301901-47302086	0	0	-0.104709	0	0.362256	-0.0775966	-0.0155091	-0.0775966	0.403549	0.0691125	0.292789	0.476827	0.476827	0.329361	0.201783	0.322522	0.322522	nan	-0.801321	-0.942392
14:65414851-65415037	0	0	0	-0.176441	0.0632193	-0.176441	-0.197226	-0.297086	-0.166866	-0.297086	-0.297086	-0.297086	-0.297086	-0.297086	nan	-0.297086	-0.203128	-0.6684	-0.52543	-0.585295
16:9221603-9221789	0	-0.0896805	-0.193176	-0.0896805	-0.0339115	1.17189	1.22611	1.17189	1.32045	1.31908	1.55343	1.55343	1.55343	1.55343	1.49176	1.45873	1.17018	0.773451	0.800521	0.420949
15:76016555-76016741	0	-0.257134	-0.398047	-0.257134	-0.509522	-0.257134	-0.140086	-0.257134	-0.623452	-0.236703	0.296967	0.296967	0.296967	0.296967	0.296967	0.296967	0.00913882	-1.79893	-2.46494	nan
20:48937998-48938183	0	-0.304916	nan	-0.304916	-0.127425	0.121557	0.0940406	0.121557	0.153034	0.319728	0.268678	0.268678	0.268678	0.268678	0.304424	-0.16018	0.201714	-0.124098	0.297685	0.145826
1:112275982-112276167	0	0.318967	0.545523	0.318967	0.39918	0.318967	0.489687	0.318967	0.433352	0.257277	-0.32815	-0.32815	-0.32815	-0.181865	-0.0313315	-0.181865	-0.242748	1.44968	1.29223	1.70835
3:58035072-58035243	0	-0.184045	-0.141997	-0.184045	-0.184045	-0.184045	-0.184581	-0.184045	-0.184045	-0.184045	-0.154872	-0.154872	-0.154872	-0.256052	0.417062	-0.256052	-0.256052	0.94117	0.675517	0.151927
17:48188805-48188991	0	0.200214	0.200214	0.200214	0.0637785	0.242677	-0.0579983	0.242677	-2.43782	0.435243	0.336317	0.158874	0.158874	0.158874	0.158874	0.158874	0.158874	0.518466	0.68494	0.583037
12:57495743-57495929	0	0	0	-0.121822	-0.121822	-0.121822	-0.200364	-0.088607	-0.203093	-0.833565	0.157566	-0.0621186	-0.0621186	-0.0621186	-0.0621186	-0.0621186	0.0859004	-0.561024	0.0668988	0.0817026
20:30300661-30300843	0	0	nan	0	nan	0.152211	nan	0.152211	0.152211	0.277281	0.136853	0.136853	0.136853	0.136853	0.136853	0.136853	0.335	0.250364	0.250364	0.51157
16:88267305-88267486	0	0.312477	0.312477	0.312477	0.479006	-0.424358	-0.0439537	nan	-0.368178	nan	-0.433123	-0.160433	nan	-0.160433	0.3983	0.374123	0.571885	nan	nan	nan
1:27328717-27328903	0	0	0	0.388179	-0.231612	-0.0639632	0.0296151	-0.0639632	0.221312	nan	-0.126514	-0.126514	0.0983564	0.0985253	0.0985253	0.0985253	-0.00359984	nan	nan	0.335052
1:234951371-234951556	0	-0.773323	-0.810242	-0.773323	-0.875695	-0.773323	-1.68448	nan	-1.01285	-1.17035	-0.355045	-0.394951	-0.394951	-0.394951	-0.650125	-0.374281	-0.423741	nan	-0.736644	-0.706388
18:3257113-3257288	0	-0.128967	0.268568	-0.128967	-0.123213	-0.570189	-0.570189	-0.570189	-0.467545	-1.00653	-1.65505	-1.79908	-1.79908	-2.46253	nan	-0.939414	-0.660836	-1.82789	-4.94221	-3.36972
20:49407297-49407483	0	0	0	0	-0.201171	0	0	0	-0.0612517	0	-0.24645	-0.24645	-0.24645	-0.24645	-0.359016	-0.24645	-0.24645	-0.645503	-0.595144	nan
3:193429310-193429496	0	-0.664986	-0.664986	-0.664986	-0.719607	-0.664986	-0.110934	0.425008	0.389279	-0.841234	-0.403375	-0.403375	nan	-0.403375	-0.591982	0.84175	nan	nan	nan	2.10449
8:42342249-42342431	0	0	0	0	0.158173	0.068274	0.068274	0.199504	-0.00486402	-0.0913525	0.369181	0.369181	0.369181	0.0184926	0.0267845	-0.387446	0.232638	0.159435	0.267835	0.236603
8:126286122-126286308	0	0	-0.218327	-0.498985	-0.498985	-0.498985	0.340847	-0.498985	-0.498985	-0.475871	-0.51522	-0.51522	-0.51522	-0.51522	-0.51522	-0.51522	nan	0.0590366	0.516561	0.365901
22:37897261-37897442	0	0	0	0.182175	-0.0783513	0.182175	-0.0441542	0.182175	0.602931	0.0132781	nan	-0.636124	-0.636124	-0.636124	-0.330215	0.301733	0.301733	nan	-0.488766	0.72112
7:29247979-29248165	0	0.189594	-0.526653	-0.198187	-0.0879261	-0.00842805	0.131414	-0.00842805	-0.289477	0.0828449	-0.00184803	-0.00184803	-0.00184803	-0.00184803	-2.01994	-0.00184803	-0.0157113	0.265187	-0.189267	-0.459931
20:48937897-48938083	0	0.261845	0.348395	0.261845	0.373048	0.261845	0.530666	0.261845	-0.0721371	0.159814	0.159814	0.159814	0.159814	0.159814	0.159814	0.159814	0.23984	nan	-2.00834	nan
7:2797687-2797867	0	-0.187987	nan	-0.187987	nan	-0.187987	-0.553128	-0.187987	-0.155991	-0.447209	-0.250231	-0.250231	-0.250231	-0.250231	-0.250231	nan	nan	-0.16541	-0.699344	nan
20:25520004-25520189	0	-0.872585	-0.490642	-0.872585	nan	-0.367544	nan	-0.367544	-0.403733	-1.14589	nan	nan	nan	-0.993411	nan	-0.993411	-1.43773	2.66328	1.24465	2.47918
18:11994705-11994892	0	0	nan	0	nan	0	0.10977	0.214057	0.253133	-0.551854	-0.228324	-0.228324	nan	nan	-0.141733	0.0595104	nan	-1.49255	-1.50751	-1.76248
7:1506685-1506860	0	0	-0.225728	0	0.0361922	0	-0.159961	0.0912788	0.0348495	-0.574107	-0.416124	-0.568303	-0.568303	-0.355826	-0.355826	-0.458245	-0.00267283	-0.310342	-0.454563	-0.645956
5:32532248-32532434	0	0	-0.0719822	0	-0.119233	-0.526085	-0.526085	nan	nan	-0.536695	-0.934632	-0.934632	-0.934632	-0.626436	nan	-0.626436	-0.626436	-0.635904	-0.487498	0.0991687
19:4391304-4391490	0	0	0.837513	0	0	-0.846518	-0.232134	-0.846518	0.0472077	-2.64232	-1.92506	nan	-1.90042	-1.81467	-2.07475	nan	-2.70346	nan	nan	-3.14017
14:102197856-102198031	0	0.17555	0.17555	0.17555	0.301935	0.17555	0.135312	0.259865	0.1443	nan	-0.10047	-0.10047	-0.10047	-0.036957	-0.036957	0.0206596	-0.998336	-0.236188	0.131119	0.320957
1:92293216-92293402	0	0	nan	0	0	-0.0922454	-0.0922454	nan	-0.0578303	-0.253926	-0.0992647	-0.0992647	nan	-0.274928	-0.875382	-0.274928	nan	nan	0.143333	nan
20:48937697-48937883	0	0	0.2027	0	0	0	0.266108	0	0.348092	0	0.161124	-0.0192762	-0.0192762	-0.0192762	-0.0192762	-0.0192762	0.571343	0.592239	0.509197	0.320221
20:49011097-49011283	0	0.300932	0.420265	0.300932	0.176496	0.261102	0.69806	0.233058	0.0982181	-0.000405169	-1.34277	-1.05303	-1.15423	-1.05303	nan	nan	-0.979241	0.949871	0.205007	0.413326
22:19949905-19950089	0	0.211279	0.211279	nan	0.211965	0.164409	0.106999	0.164409	0.664509	0.428789	0.282456	0.282456	0.282456	0.474867	0.411019	0.474867	0.221136	-0.311697	-0.504096	0.0638501
8:49063151-49063337	0	nan	0.284869	nan	nan	0.154892	nan	0.154892	nan	-0.198979	0.0353451	0.0353451	0.0353451	0.262927	0.24615	0.262927	nan	0.252639	0.439277	0.157717
2:43521102-43521284	0	-0.229468	-0.229468	-0.229468	-0.229468	-0.229468	nan	-0.110485	nan	-0.110485	0.0776541	-0.108036	-0.108036	-0.108036	-0.108036	-0.108036	0.0936179	-0.570309	-0.299449	0.0328288
22:51139238-51139424	0	-0.301952	-0.301952	-0.301952	-0.405957	0.0463414	1.54411	0.275578	0.304233	0.382237	0.303585	0.303585	0.303585	0.545725	0.845762	0.414142	0.348378	nan	-0.268282	nan
7:47686879-47687065	0	-0.101395	1.04529	-0.101395	-0.101395	0.10153	-0.501046	0.10153	nan	nan	nan	-0.86728	-0.729453	-0.86728	-0.86728	nan	nan	-0.2976	0.289054	-0.117361
21:43098235-43098421	0	-0.0771094	-0.139483	-0.0771094	-0.0771094	-0.0766282	0.308332	-0.0766282	-0.69599	-0.311686	0.483985	0.483985	0.483985	0.368107	0.255873	-1.45184	0.205908	0.421994	nan	-0.819943
11:67382032-67382217	0	0.147149	0.652284	0.147149	0.147149	0.200187	-0.156987	0.200187	nan	0.200187	-0.0628352	-0.0628352	-0.0628352	-0.0628352	-0.0227402	-0.174998	0.15213	-0.139117	-0.090655	0.264401
10:102101014-102101200	0	-0.218764	-0.218764	-0.218764	-0.163614	-0.248685	0.0170552	-0.248685	0.185817	-1.60897	-1.48938	-1.48938	-1.48938	-1.48938	-1.48938	-1.48938	-1.51202	-1.22563	-1.91284	-0.881889
14:68844251-68844437	0	0.0235834	0.0235834	0.0235834	0.0235834	-0.278368	-0.278368	1.04956	1.04956	1.97886	0.54482	0.54482	0.54482	0.683028	0.683028	0.683028	0.683028	nan	nan	0.159338
2:232566760-232566946	0	-0.150989	-0.150989	-0.349223	-0.349223	-0.349223	-0.344484	-0.943298	-0.391506	-0.943298	-0.387324	-0.387324	-0.801996	-0.694099	-0.694099	-0.694099	nan	-0.232098	-0.759807	-0.860342
20:30301259-30301445	0	-0.000390663	-0.0928463	-0.000390663	-0.000390663	-0.000390663	0.0587158	-0.000390663	-0.00287224	-0.000390663	-0.159345	-0.159345	-0.159345	-0.0215688	-0.0215688	-0.0215688	0.134935	-0.0554996	-0.128431	-0.154499
1:17092230-17092416	0	-0.238741	nan	-0.238741	-0.129225	0.366659	0.351355	0.366659	0.00577918	0.121372	-0.414604	-0.481694	-0.481694	0.245618	0.323095	0.245618	-0.226389	0.0787805	0.123901	-0.411031
1:36947817-36948003	0	-0.00356559	0.426087	0.700361	1.1897	1.52068	1.96224	1.87306	2.57444	2.10272	2.41746	2.71246	2.71246	2.71246	1.75362	2.65637	2.50017	2.57937	2.75539	2.32837
16:88268205-88268386	0	1.00662	0.765104	0.896965	1.46909	0.749144	0.2811	0.749144	-0.22144	nan	0.307379	0.307379	0.307379	-0.00655082	0.6102	0.547109	0.733262	-0.802821	-0.05172	0.528954
21:43098942-43099126	0	nan	1.60063	-0.347545	-0.0370533	nan	nan	0.876388	0.658724	0.876388	0.627915	0.627915	0.627915	0.566543	0.877826	1.50771	1.50771	3.28203	3.28203	3.0131
16:16315604-16315789	0	1.34604	1.11602	1.34604	1.31745	1.34604	1.10895	1.12386	0.862476	0.931367	1.11139	1.20445	1.20445	1.17776	0.911142	1.17776	0.95309	2.89485	2.40122	1.92909
1:153517680-153517866	0	-0.204927	0.0563895	-0.204927	-0.639416	nan	-0.149041	nan	-0.242829	-0.0268953	-0.358366	-0.358366	-0.358366	-0.358366	-0.223197	-0.358366	-0.254906	-0.0431034	nan	nan
1:212769887-212770068	0	-0.231017	-0.4181	-0.231017	nan	0.142298	0.0553699	0.142298	-0.381994	-0.429565	-0.0521403	-0.0521403	-0.0521403	0.405595	0.267869	0.405595	0.405595	-0.153505	0.0729843	nan
20:1808704-1808890	0	0	0	0	0.293418	0	1.04045	0	-0.163571	0	0.00273651	0.00273651	0.00273651	0.00273651	0.198083	0.00273651	0.00273651	-0.261157	-0.0245734	-0.0245734
1:19372125-19372301	0	-0.219144	0.0949091	-0.219144	-0.390189	-0.199427	-1.74005	-0.199427	-0.946588	0.369171	nan	-2.34966	-2.34966	-2.34966	nan	-2.34966	-2.52095	-0.623392	-1.41913	nan
2:235679465-235679650	0	-0.816935	nan	-0.168957	-0.695858	-0.722515	-0.368637	-0.353379	-1.06872	nan	-0.922709	-0.922709	-0.10808	-0.922709	0.0215116	nan	-0.770208	0.646295	-0.0704815	-0.239243

## Sheet: S6 gkm predictions orthologs
Table S6. gkm-SVM Predictions of Orthologs
Enhancer Coordinates (hg19)	Enrichment Score norm to human	gkm Score normalized to human
16:9221603-9221789_papAnu2	1.49176	-0.027687
16:9221603-9221789_N10	0.800521	0.007202
16:9221603-9221789_ponAbe2	1.22611	0.201445
16:9221603-9221789_panTro5	-0.193176	-0.084844
16:9221603-9221789_macFas5	1.55343	-0.081015
16:9221603-9221789_calJac3	0.773451	-0.04123
16:9221603-9221789_chlSab2	1.17018	-0.109703
16:9221603-9221789_saiBol1	0.420949	0.195369
16:9221603-9221789_N8	1.55343	-0.076058
16:9221603-9221789_N9	1.55343	-0.026412
16:9221603-9221789_N7	1.45873	-0.145389
16:9221603-9221789_nomLeu3	1.32045	0.154027
16:9221603-9221789_rheMac3	1.55343	-0.033795
16:9221603-9221789_N2	1.31908	-0.049771
16:9221603-9221789_N3	1.17189	0.142012
16:9221603-9221789_N4	1.17189	0.055523
16:9221603-9221789_N5	-0.0896805	-0.076954
16:9221603-9221789_N6	-0.0896805	-0.052804
16:9221603-9221789_gorGor3	-0.0339115	-0.21831
16:27482121-27482306_papAnu2	3.89888	0.014822
16:27482121-27482306_N10	0.224821	0.232497
16:27482121-27482306_gorGor3	-0.593682	0.054616
16:27482121-27482306_panTro5	-0.388316	0.110935
16:27482121-27482306_macFas5	2.27588	0.152926
16:27482121-27482306_calJac3	1.30121	0.092682
16:27482121-27482306_chlSab2	2.33542	0.093081
16:27482121-27482306_saiBol1	0.507335	0.262702
16:27482121-27482306_N8	2.40023	0.127712
16:27482121-27482306_N9	2.27588	0.100476
16:27482121-27482306_nomLeu3	2.00554	0.043044
16:27482121-27482306_rheMac3	2.27588	0.113066
16:27482121-27482306_N2	2.40023	0.153522
16:27482121-27482306_N3	2.36983	0.118948
16:27482121-27482306_N4	-0.63754	0.124878
16:27482121-27482306_N5	0	0.096586
16:27482121-27482306_N6	0	0.025551
16:27482121-27482306_N7	2.40023	0.173513
17:77964009-77964195_N8	-1.8205	-0.317848
17:77964009-77964195_N10	-1.66977	-0.214674
17:77964009-77964195_ponAbe2	-0.185204	-0.224898
17:77964009-77964195_panTro5	-1.28015	-0.246503
17:77964009-77964195_calJac3	-4.02185	-0.015246
17:77964009-77964195_saiBol1	-0.632477	-0.451358
17:77964009-77964195_papAnu2	-1.42466	-0.319534
17:77964009-77964195_N2	-1.7671	-0.177157
17:77964009-77964195_N3	-1.7671	-0.173985
17:77964009-77964195_N4	-1.7671	-0.166411
17:77964009-77964195_N5	-1.39181	0.002228
17:77964009-77964195_N6	-1.69581	-0.100838
17:77964009-77964195_N7	-1.78714	-0.331673
1:17088117-17088303_papAnu2	-0.0562131	-0.270493
1:17088117-17088303_N7	-0.0562131	-0.196538
1:17088117-17088303_ponAbe2	0.467289	-0.300375
1:17088117-17088303_panTro5	0.720247	-0.298848
1:17088117-17088303_macFas5	-0.0562131	-0.1951
1:17088117-17088303_chlSab2	-0.996244	-0.149616
1:17088117-17088303_saiBol1	0.094577	-0.337428
1:17088117-17088303_N8	-0.0562131	-0.235072
1:17088117-17088303_N9	-0.0562131	-0.151411
1:17088117-17088303_gorGor3	0.644847	-0.270439
1:17088117-17088303_N2	0.0916885	-0.236688
1:17088117-17088303_N3	0.467289	-0.302717
1:17088117-17088303_N4	0.467289	-0.270916
1:17088117-17088303_N5	0.644847	-0.273708
1:17088117-17088303_N6	0.644847	-0.263945
1:17088117-17088303_rheMac3	-0.0562131	-0.243175
7:101668084-101668270_N10	-0.901625	-0.563168
7:101668084-101668270_rheMac3	-0.700583	-0.506231
7:101668084-101668270_ponAbe2	-1.27407	-0.261205
7:101668084-101668270_panTro5	0	-0.030496
7:101668084-101668270_macFas5	-0.785867	-0.538695
7:101668084-101668270_calJac3	-1.62004	-0.474558
7:101668084-101668270_chlSab2	-0.89267	-0.746379
7:101668084-101668270_saiBol1	0.177233	-0.568099
7:101668084-101668270_N8	-0.700583	-0.547907
7:101668084-101668270_N9	-0.700583	-0.493017
7:101668084-101668270_gorGor3	0	-0.01506
7:101668084-101668270_N2	-0.568196	-0.273359
7:101668084-101668270_N3	-0.227608	-0.064202
7:101668084-101668270_N4	-0.227608	-0.121771
7:101668084-101668270_N5	0	-0.012891
7:101668084-101668270_N6	0	-0.095054
7:101668084-101668270_N7	-0.700583	-0.509046
10:102100214-102100400_papAnu2	-0.291093	-0.096621
10:102100214-102100400_N10	-0.161989	-0.123182
10:102100214-102100400_rheMac3	0.0147938	-0.052559
10:102100214-102100400_macFas5	0.166765	-0.007566
10:102100214-102100400_calJac3	0.0264208	-0.100869
10:102100214-102100400_chlSab2	-0.290525	-0.160626
10:102100214-102100400_saiBol1	-0.0885645	-0.157647
10:102100214-102100400_N8	0.0147938	-0.056446
10:102100214-102100400_N9	0.0147938	-0.046655
10:102100214-102100400_nomLeu3	-0.48624	-0.238536
10:102100214-102100400_gorGor3	-0.00274436	-0.054807
10:102100214-102100400_N3	-0.18854	-0.078183
10:102100214-102100400_N4	-0.18854	-0.004318
10:102100214-102100400_N5	-0.249628	-0.005961
10:102100214-102100400_N6	-0.249628	-0.002702
10:102100214-102100400_N7	0.0147938	-0.087192
1:150975384-150975562_papAnu2	0.566095	0.312651
1:150975384-150975562_N10	-0.0496655	-0.133349
1:150975384-150975562_gorGor3	0.147175	0.013833
1:150975384-150975562_panTro5	-0.218997	0.084237
1:150975384-150975562_macFas5	0.618341	0.26094
1:150975384-150975562_calJac3	-0.563107	0.027264
1:150975384-150975562_chlSab2	0.810891	0.008747
1:150975384-150975562_rheMac3	0.618341	0.259161
1:150975384-150975562_saiBol1	0.52917	0.051206
1:150975384-150975562_N8	0.705238	0.137102
1:150975384-150975562_N9	0.618341	0.181363
1:150975384-150975562_nomLeu3	-0.28062	-0.023597
1:150975384-150975562_ponAbe2	0.306974	-0.036473
1:150975384-150975562_N3	-0.10815	0.039579
1:150975384-150975562_N4	-0.10815	0.042846
1:150975384-150975562_N5	0.147175	0.028664
1:150975384-150975562_N6	0.147175	0.090379
1:150975384-150975562_N7	0.705238	0.15084
8:140981434-140981607_papAnu2	0.155271	-0.161521
8:140981434-140981607_N10	-0.671565	-0.049601
8:140981434-140981607_ponAbe2	-0.607039	0.025123
8:140981434-140981607_panTro5	0.324967	0.042383
8:140981434-140981607_macFas5	0.155271	-0.010763
8:140981434-140981607_calJac3	-0.803791	-0.071436
8:140981434-140981607_saiBol1	-1.54188	-0.004327
8:140981434-140981607_N8	0.155271	0.059717
8:140981434-140981607_N9	0.155271	-0.02519
8:140981434-140981607_N7	0.155271	-0.12146
8:140981434-140981607_nomLeu3	-0.272804	0.09751
8:140981434-140981607_rheMac3	0.155271	0.048717
8:140981434-140981607_N2	-0.58149	0.106414
8:140981434-140981607_N3	-0.176254	0.014602
8:140981434-140981607_N4	-0.629594	0.076725
8:140981434-140981607_N5	0	-0.028755
8:140981434-140981607_N6	0	-0.02726
8:140981434-140981607_gorGor3	0.0607396	0.073894
19:45959064-45959250_papAnu2	-0.0489339	0.124341
19:45959064-45959250_N7	-0.0489339	0.098194
19:45959064-45959250_ponAbe2	-0.40968	0.039944
19:45959064-45959250_panTro5	-0.570559	0.174602
19:45959064-45959250_macFas5	-0.448035	0.11466
19:45959064-45959250_calJac3	-0.72557	0.050795
19:45959064-45959250_chlSab2	-0.0489339	0.086548
19:45959064-45959250_saiBol1	3.13671	0.139304
19:45959064-45959250_N8	-0.0489339	0.08696
19:45959064-45959250_N9	-0.448035	0.108037
19:45959064-45959250_nomLeu3	0.23091	0.188748
19:45959064-45959250_gorGor3	-0.204473	0.123185
19:45959064-45959250_N2	-0.0489339	0.081188
19:45959064-45959250_N3	-0.0489339	0.029921
19:45959064-45959250_N4	-0.0489339	0.070691
19:45959064-45959250_N5	-0.0489339	0.092631
19:45959064-45959250_N6	-0.0489339	0.112997
19:45959064-45959250_rheMac3	-0.448035	0.147714
5:172280603-172280779_papAnu2	-0.685959	0.06718
5:172280603-172280779_ponAbe2	-0.886116	0.101325
5:172280603-172280779_panTro5	0.0649304	0.172357
5:172280603-172280779_macFas5	0.0103209	0.054454
5:172280603-172280779_saiBol1	-0.630205	0.286033
5:172280603-172280779_N8	-0.685959	0.026581
5:172280603-172280779_N9	0.0103209	0.086208
5:172280603-172280779_nomLeu3	-1.02477	-0.073699
5:172280603-172280779_gorGor3	-0.239132	0.108183
5:172280603-172280779_N2	-0.117512	0.163913
5:172280603-172280779_N3	-1.27398	-0.021604
5:172280603-172280779_N4	-1.08543	-0.031356
5:172280603-172280779_N5	0	0.10488
5:172280603-172280779_N6	0	0.215051
5:172280603-172280779_N7	-0.685959	0.021845
22:21240004-21240190_papAnu2	-1.10287	0.114526
22:21240004-21240190_N10	0.209199	-0.17577
22:21240004-21240190_gorGor3	-0.406964	-0.038181
22:21240004-21240190_panTro5	-0.251346	5e-05
22:21240004-21240190_macFas5	-1.10287	0.112887
22:21240004-21240190_calJac3	0.320162	-0.204186
22:21240004-21240190_chlSab2	0.0227526	0.181943
22:21240004-21240190_saiBol1	-0.8224	0.112487
22:21240004-21240190_N5	-0.679568	0.002879
22:21240004-21240190_N8	-1.10287	0.13536
22:21240004-21240190_N9	-1.10287	0.115852
22:21240004-21240190_nomLeu3	-1.62279	-0.002985
22:21240004-21240190_rheMac3	-0.671869	0.06194
22:21240004-21240190_ponAbe2	-1.63549	-0.007232
22:21240004-21240190_N2	-1.85065	0.122531
22:21240004-21240190_N6	-0.679568	-0.003504
22:21240004-21240190_N7	-1.27495	0.17651
19:51854192-51854378_N10	-0.835852	-0.236797
19:51854192-51854378_gorGor3	-0.187934	-0.149518
19:51854192-51854378_panTro5	-0.0716063	-0.041838
19:51854192-51854378_macFas5	-0.466832	-0.017253
19:51854192-51854378_calJac3	-3.20099	-0.130887
19:51854192-51854378_chlSab2	0.0727554	-0.035747
19:51854192-51854378_saiBol1	-0.394832	-0.349541
19:51854192-51854378_N5	-0.0287865	-0.079478
19:51854192-51854378_N8	-0.330642	-0.02373
19:51854192-51854378_N9	-0.466832	-0.093392
19:51854192-51854378_nomLeu3	-0.193136	-0.105236
19:51854192-51854378_rheMac3	-0.629865	0.005369
19:51854192-51854378_ponAbe2	-0.639099	-0.038867
19:51854192-51854378_N3	0.0412866	-0.14759
19:51854192-51854378_N4	0.0412866	-0.118342
19:51854192-51854378_N2	-0.196144	-0.163092
19:51854192-51854378_N6	0	-0.089375
19:51854192-51854378_N7	-0.330642	-0.080376
16:88267317-88267498_N8	0.327093	-0.054046
16:88267317-88267498_gorGor3	0.610979	0.064717
16:88267317-88267498_rheMac3	0.125025	-0.129351
16:88267317-88267498_panTro5	0.22219	0.044418
16:88267317-88267498_macFas5	0.200629	-0.071899
16:88267317-88267498_chlSab2	0.584053	-0.094873
16:88267317-88267498_papAnu2	0.439115	-0.046061
16:88267317-88267498_N9	0.327093	0.068474
16:88267317-88267498_nomLeu3	0.293204	0.081557
16:88267317-88267498_ponAbe2	1.02741	-0.071619
16:88267317-88267498_N2	-0.0185147	0.034973
16:88267317-88267498_N3	0.480645	0.056404
16:88267317-88267498_N4	0.597963	0.065272
16:88267317-88267498_N5	0.22219	0.090444
16:88267317-88267498_N6	0.22219	0.174214
16:88267317-88267498_N7	0.134537	-0.026895
10:73102300-73102482_papAnu2	-0.0918369	-0.023193
10:73102300-73102482_N10	0.489311	0.086531
10:73102300-73102482_ponAbe2	0.178304	0.201458
10:73102300-73102482_panTro5	0.260258	0.006383
10:73102300-73102482_macFas5	0.0336705	0.066575
10:73102300-73102482_calJac3	0.561878	0.063951
10:73102300-73102482_chlSab2	0.19439	-0.148386
10:73102300-73102482_saiBol1	1.18264	0.121313
10:73102300-73102482_N8	-0.0643353	0.043965
10:73102300-73102482_N9	0.0336705	0.15747
10:73102300-73102482_N7	-0.0643353	0.099041
10:73102300-73102482_nomLeu3	-1.66911	0.206947
10:73102300-73102482_rheMac3	0.187795	0.206369
10:73102300-73102482_N2	0.267149	0.093431
10:73102300-73102482_N3	0.150398	0.070338
10:73102300-73102482_N4	0.121751	0.055372
10:73102300-73102482_N5	0.121751	0.03434
10:73102300-73102482_N6	0.121751	-0.041984
10:73102300-73102482_gorGor3	0.333475	0.089091
7:1004980-1005162_N8	0.767356	0.068368
7:1004980-1005162_N10	0.714011	0.078737
7:1004980-1005162_gorGor3	-0.26462	-0.170013
7:1004980-1005162_ponAbe2	-0.187574	0.089815
7:1004980-1005162_macFas5	0.717266	0.091241
7:1004980-1005162_calJac3	0.734563	-0.220383
7:1004980-1005162_chlSab2	0.83171	0.026692
7:1004980-1005162_saiBol1	0.145055	0.025578
7:1004980-1005162_papAnu2	0.933392	0.053569
7:1004980-1005162_N9	0.717266	0.00404
7:1004980-1005162_rheMac3	0.717266	-0.021368
7:1004980-1005162_N2	1.13346	0.134757
7:1004980-1005162_N3	0.0490603	0.204691
7:1004980-1005162_N4	0.0490603	0.130916
7:1004980-1005162_N5	0.0736877	0.00295
7:1004980-1005162_N6	0.0736877	0.035331
7:1004980-1005162_N7	0.816247	0.092937
10:125808314-125808499_N8	0.308505	-0.109751
10:125808314-125808499_N10	0.958735	0.002252
10:125808314-125808499_rheMac3	0.308505	-0.055222
10:125808314-125808499_panTro5	0	0.003679
10:125808314-125808499_macFas5	0.308505	-0.022875
10:125808314-125808499_calJac3	1.08216	-0.014149
10:125808314-125808499_chlSab2	0.256096	-0.131213
10:125808314-125808499_saiBol1	0.962254	0.307952
10:125808314-125808499_papAnu2	0.308505	-0.014509
10:125808314-125808499_N9	0.308505	-0.039505
10:125808314-125808499_gorGor3	0	-0.063484
10:125808314-125808499_N3	0	-0.074591
10:125808314-125808499_N4	0	-0.111514
10:125808314-125808499_N5	0	0.023395
10:125808314-125808499_N6	0	-0.026816
10:125808314-125808499_N7	0.308505	-0.056673
1:229283982-229284167_N8	-0.913785	-0.038275
1:229283982-229284167_N10	-0.314121	-0.452056
1:229283982-229284167_ponAbe2	-0.141174	0.147047
1:229283982-229284167_macFas5	-0.953713	0.022683
1:229283982-229284167_calJac3	-0.314121	-0.432173
1:229283982-229284167_chlSab2	-1.07398	-0.08838
1:229283982-229284167_saiBol1	-0.911649	-0.3845
1:229283982-229284167_papAnu2	-0.913785	-0.013289
1:229283982-229284167_N9	-0.953713	-0.108217
1:229283982-229284167_nomLeu3	-0.0825538	-0.016313
1:229283982-229284167_N2	-0.0998692	0.039765
1:229283982-229284167_N3	0.177659	0.016741
1:229283982-229284167_N4	0.177659	0.05915
1:229283982-229284167_N5	0	-0.064183
1:229283982-229284167_N6	0	0.055165
1:229283982-229284167_N7	-0.913785	-0.072607
11:12846228-12846414_papAnu2	0.254359	0.35509
11:12846228-12846414_N10	1.67693	0.054003
11:12846228-12846414_gorGor3	0.307555	0.109757
11:12846228-12846414_panTro5	-0.298114	0.040169
11:12846228-12846414_macFas5	0.024415	0.20966
11:12846228-12846414_calJac3	1.81027	0.19295
11:12846228-12846414_chlSab2	0.420928	0.342822
11:12846228-12846414_saiBol1	1.56349	0.267472
11:12846228-12846414_N8	0.254359	0.346189
11:12846228-12846414_N9	0.482394	0.321788
11:12846228-12846414_N7	0.254359	0.315859
11:12846228-12846414_nomLeu3	0.276634	0.021234
11:12846228-12846414_ponAbe2	0.00242463	-0.056937
11:12846228-12846414_N2	0.319288	0.292365
11:12846228-12846414_N3	0.494736	0.118253
11:12846228-12846414_N4	0.307555	0.145258
11:12846228-12846414_N5	0.307555	0.105833
11:12846228-12846414_N6	0	0.069662
11:12846228-12846414_rheMac3	0.247761	0.143307
12:112211921-112212107_N10	-0.357189	0.249461
12:112211921-112212107_panTro5	0.596505	0.043837
12:112211921-112212107_macFas5	0.121733	0.21595
12:112211921-112212107_chlSab2	0.0203525	0.234595
12:112211921-112212107_N8	0.0559309	0.201117
12:112211921-112212107_N9	0.121733	0.240864
12:112211921-112212107_nomLeu3	-0.206323	0.114827
12:112211921-112212107_N2	-0.328303	0.172237
12:112211921-112212107_N3	-0.328303	0.369125
12:112211921-112212107_N5	0.380138	0.099365
12:112211921-112212107_N7	0.0559309	0.150048
1:110438581-110438767_N8	-0.186544	-0.389654
1:110438581-110438767_N10	-0.68754	-0.20653
1:110438581-110438767_gorGor3	-0.0235064	-0.141903
1:110438581-110438767_panTro5	-0.202597	-0.166473
1:110438581-110438767_macFas5	-0.186544	-0.300236
1:110438581-110438767_calJac3	-0.737209	-0.221297
1:110438581-110438767_chlSab2	-0.012952	-0.290712
1:110438581-110438767_saiBol1	-1.13847	-0.322136
1:110438581-110438767_N5	0.154003	-0.088352
1:110438581-110438767_papAnu2	-1.27517	-0.480385
1:110438581-110438767_N9	-0.186544	-0.339163
1:110438581-110438767_nomLeu3	0.0264693	-0.383112
1:110438581-110438767_rheMac3	-0.186544	-0.349243
1:110438581-110438767_ponAbe2	-0.60799	-0.48541
1:110438581-110438767_N3	0.353271	-0.293372
1:110438581-110438767_N4	0.353271	-0.238825
1:110438581-110438767_N2	0.353271	-0.256559
1:110438581-110438767_N6	0.262517	-0.047396
1:110438581-110438767_N7	-0.186544	-0.375612
13:98899416-98899588_ponAbe2	-0.115609	0.213046
13:98899416-98899588_panTro5	0	0.03807
13:98899416-98899588_saiBol1	0.136413	-0.114595
13:98899416-98899588_papAnu2	-0.429776	0.062999
13:98899416-98899588_nomLeu3	-0.576893	0.076739
13:98899416-98899588_gorGor3	-0.29819	0.306369
13:98899416-98899588_N2	-0.0808653	-0.167311
13:98899416-98899588_N3	-0.0217253	0.143905
13:98899416-98899588_N4	-0.0217253	0.16662
13:98899416-98899588_N5	0	0.146466
13:98899416-98899588_N6	0	0.01729
9:138899788-138899963_papAnu2	-0.00375773	-0.544022
9:138899788-138899963_N10	-0.462566	0.04212
9:138899788-138899963_rheMac3	0.270475	-0.336224
9:138899788-138899963_panTro5	-0.157453	-0.037489
9:138899788-138899963_macFas5	0.270475	-0.247741
9:138899788-138899963_calJac3	-0.00512083	0.041895
9:138899788-138899963_saiBol1	-0.687566	-0.015156
9:138899788-138899963_N8	0.270475	-0.354578
9:138899788-138899963_N9	0.270475	-0.378469
9:138899788-138899963_nomLeu3	-2.28827	-0.117211
9:138899788-138899963_N2	-0.895194	-0.094542
9:138899788-138899963_N3	-0.780556	-0.158538
9:138899788-138899963_N5	0	-0.114081
9:138899788-138899963_N6	0	0.055757
9:138899788-138899963_N7	-0.0261658	-0.342765
12:6481478-6481664_papAnu2	0.742003	0.242307
12:6481478-6481664_N10	0.10999	-0.073273
12:6481478-6481664_ponAbe2	0.243422	0.054747
12:6481478-6481664_macFas5	0.103701	-0.057517
12:6481478-6481664_calJac3	0.412644	-0.042402
12:6481478-6481664_chlSab2	0.0173618	-0.022221
12:6481478-6481664_rheMac3	0.103701	-0.06938
12:6481478-6481664_saiBol1	0.509772	-0.108409
12:6481478-6481664_N8	-0.226354	0.042101
12:6481478-6481664_N9	0.103701	-0.06415
12:6481478-6481664_nomLeu3	0.0689725	-0.042511
12:6481478-6481664_gorGor3	0.211581	0.07477
12:6481478-6481664_N2	0.13653	0.079353
12:6481478-6481664_N3	-0.172227	0.016811
12:6481478-6481664_N4	0.215025	0.034537
12:6481478-6481664_N5	0.211581	0.080729
12:6481478-6481664_N6	0.211581	0.027577
12:6481478-6481664_N7	0.036207	0.059848
5:139023120-139023305_papAnu2	-1.82052	-0.386645
5:139023120-139023305_N10	0.609184	-0.185177
5:139023120-139023305_ponAbe2	0.487515	-0.094518
5:139023120-139023305_panTro5	0.222701	0.077992
5:139023120-139023305_macFas5	-2.39319	-0.275819
5:139023120-139023305_calJac3	0.892707	0.003031
5:139023120-139023305_chlSab2	-1.65502	-0.299985
5:139023120-139023305_saiBol1	1.95921	-0.069219
5:139023120-139023305_N8	-1.82052	-0.357783
5:139023120-139023305_N9	-2.79521	-0.232433
5:139023120-139023305_N7	-1.82052	-0.389349
5:139023120-139023305_nomLeu3	0.993413	-0.01938
5:139023120-139023305_rheMac3	-2.79521	-0.235102
5:139023120-139023305_N2	0.696879	-0.199652
5:139023120-139023305_N3	0.415452	-0.188876
5:139023120-139023305_N4	0.415452	-0.116454
5:139023120-139023305_N5	0.231087	-0.045366
5:139023120-139023305_N6	0.231087	-0.080223
5:139023120-139023305_gorGor3	0.231087	0.005385
7:155744343-155744529_N10	-0.617407	-0.304419
7:155744343-155744529_gorGor3	-0.484523	0.047232
7:155744343-155744529_macFas5	0.379206	-0.047758
7:155744343-155744529_calJac3	-0.712177	-0.245651
7:155744343-155744529_chlSab2	-0.366635	0.031561
7:155744343-155744529_N9	0.379206	-0.072865
7:155744343-155744529_rheMac3	0.399297	-0.034367
7:155744343-155744529_N2	-0.0132528	-0.065005
7:155744343-155744529_N3	-0.492222	-0.044293
7:155744343-155744529_N4	-0.185219	-0.012079
7:155744343-155744529_N5	-0.484523	0.080004
7:155744343-155744529_N6	-0.484523	0.061849
7:155744343-155744529_N7	-0.186821	-0.01994
1:234775081-234775267_papAnu2	-0.590055	-0.168622
1:234775081-234775267_N10	-0.425904	0.20336
1:234775081-234775267_rheMac3	-0.967274	-0.13615
1:234775081-234775267_panTro5	0	0.014816
1:234775081-234775267_calJac3	-0.963145	0.475722
1:234775081-234775267_chlSab2	-1.81862	-0.154744
1:234775081-234775267_N8	-0.590055	-0.115637
1:234775081-234775267_nomLeu3	-0.862043	0.064178
1:234775081-234775267_gorGor3	0.0550577	0.132411
1:234775081-234775267_N2	0	-0.051609
1:234775081-234775267_N3	0	0.028751
1:234775081-234775267_N4	0	0.038391
1:234775081-234775267_N5	0	0.045563
1:234775081-234775267_N6	0	-0.004191
1:234775081-234775267_N7	-0.590055	-0.135137
15:76016249-76016435_papAnu2	0.259594	-0.16163
15:76016249-76016435_N10	-0.0675778	-0.027427
15:76016249-76016435_gorGor3	0.324924	-0.157994
15:76016249-76016435_panTro5	0	0.007069
15:76016249-76016435_macFas5	0.427784	-0.089097
15:76016249-76016435_chlSab2	0.96767	-0.126236
15:76016249-76016435_saiBol1	0.486751	0.141984
15:76016249-76016435_N8	0.427784	-0.145606
15:76016249-76016435_N9	0.427784	-0.093033
15:76016249-76016435_nomLeu3	2.01761	0.085095
15:76016249-76016435_rheMac3	0.427784	-0.065381
15:76016249-76016435_ponAbe2	0.0340147	-0.192384
15:76016249-76016435_N3	0.191998	-0.092611
15:76016249-76016435_N4	0.191998	-0.076071
15:76016249-76016435_N5	0	-0.005512
15:76016249-76016435_N6	0	-0.038258
15:76016249-76016435_N7	0.427784	-0.095371
1:17092330-17092516_N8	-0.135733	-0.106557
1:17092330-17092516_N10	0.330295	-0.098363
1:17092330-17092516_ponAbe2	-0.272022	-0.031051
1:17092330-17092516_panTro5	-0.0496799	-0.027846
1:17092330-17092516_macFas5	-0.0593043	-0.092905
1:17092330-17092516_calJac3	0.330295	-0.122929
1:17092330-17092516_chlSab2	-0.215095	-0.121133
1:17092330-17092516_N7	-0.135733	-0.125065
1:17092330-17092516_papAnu2	-0.339577	-0.205492
1:17092330-17092516_N9	-0.0593043	-0.17754
1:17092330-17092516_nomLeu3	-0.261557	-0.105584
1:17092330-17092516_gorGor3	-0.207629	-0.098156
1:17092330-17092516_N2	-0.0429579	-0.030774
1:17092330-17092516_N3	-0.0194656	0.01844
1:17092330-17092516_N4	-0.0194656	0.000821
1:17092330-17092516_N5	-0.0599882	9e-06
1:17092330-17092516_N6	-0.0599882	0.004454
1:17092330-17092516_rheMac3	-0.0593043	-0.084921
11:2009428-2009614_papAnu2	0.09833	-0.103536
11:2009428-2009614_N10	-0.271176	-0.228985
11:2009428-2009614_ponAbe2	0.0582731	-0.066572
11:2009428-2009614_panTro5	0	-0.016888
11:2009428-2009614_macFas5	0.190277	-0.16906
11:2009428-2009614_calJac3	-0.271176	-0.146546
11:2009428-2009614_chlSab2	0.09833	-0.115359
11:2009428-2009614_rheMac3	0.09833	-0.165629
11:2009428-2009614_saiBol1	-0.271176	-0.16442
11:2009428-2009614_N8	0.09833	-0.095338
11:2009428-2009614_N9	0.09833	-0.093056
11:2009428-2009614_nomLeu3	0.0214124	0.014405
11:2009428-2009614_gorGor3	0.0214124	-0.006978
11:2009428-2009614_N2	0.0214124	-0.040146
11:2009428-2009614_N3	0.0214124	-0.023665
11:2009428-2009614_N4	0.0214124	0.02687
11:2009428-2009614_N5	0.0214124	-0.009299
11:2009428-2009614_N6	0	-0.010375
11:2009428-2009614_N7	0.09833	-0.097499
17:55601407-55601591_papAnu2	-0.222852	-0.130182
17:55601407-55601591_N10	0.234842	-0.098796
17:55601407-55601591_ponAbe2	-0.257814	-0.137514
17:55601407-55601591_panTro5	0	-0.04646
17:55601407-55601591_macFas5	-0.222852	-0.076762
17:55601407-55601591_calJac3	0.302354	-0.144542
17:55601407-55601591_chlSab2	-0.254359	-0.068169
17:55601407-55601591_saiBol1	0.664186	0.114301
17:55601407-55601591_N8	-0.222852	-0.058897
17:55601407-55601591_N9	-0.222852	-0.080725
17:55601407-55601591_nomLeu3	0.0218036	-0.041118
17:55601407-55601591_gorGor3	-1.19249	-0.043622
17:55601407-55601591_N2	0.0915333	-0.110163
17:55601407-55601591_N3	0.0915333	-0.119115
17:55601407-55601591_N4	0.0915333	-0.099504
17:55601407-55601591_N5	0.0943563	-0.120356
17:55601407-55601591_N6	0	-0.06848
17:55601407-55601591_rheMac3	-0.222852	-0.089394
7:98970268-98970454_papAnu2	0.286955	-0.131946
7:98970268-98970454_N10	-2.6029	-0.01644
7:98970268-98970454_ponAbe2	0.168239	-0.146042
7:98970268-98970454_macFas5	0.184618	-0.169414
7:98970268-98970454_chlSab2	-0.352444	-0.164904
7:98970268-98970454_N8	0.44378	-0.092133
7:98970268-98970454_N9	0.184618	-0.124599
7:98970268-98970454_nomLeu3	-0.150782	-0.010622
7:98970268-98970454_N2	0.392512	-0.02186
7:98970268-98970454_N3	-0.00637189	-0.06408
7:98970268-98970454_N4	-0.00637189	-0.024336
7:98970268-98970454_N5	0.158944	0.019729
7:98970268-98970454_N6	0.158944	0.030846
7:98970268-98970454_N7	0.44378	-0.197756
1:10616017-10616203_papAnu2	0.833713	0.106435
1:10616017-10616203_N10	1.59192	0.029566
1:10616017-10616203_gorGor3	-0.0447085	0.131607
1:10616017-10616203_macFas5	0.910738	0.174137
1:10616017-10616203_calJac3	1.60159	-0.001902
1:10616017-10616203_chlSab2	0.58501	0.035973
1:10616017-10616203_saiBol1	1.70848	0.194711
1:10616017-10616203_N8	0.868096	0.08802
1:10616017-10616203_N9	0.910738	0.193702
1:10616017-10616203_rheMac3	0.910738	0.146677
1:10616017-10616203_N2	0.619162	0.120312
1:10616017-10616203_N3	0.481775	0.058426
1:10616017-10616203_N4	0.481775	0.071563
1:10616017-10616203_N5	-0.0447085	0.055414
1:10616017-10616203_N6	-0.103275	0.142401
1:10616017-10616203_N7	0.877569	0.171729
2:47302804-47302986_N10	-0.485456	0.037645
2:47302804-47302986_gorGor3	-0.290117	0.124128
2:47302804-47302986_panTro5	-0.525876	0.003068
2:47302804-47302986_macFas5	-0.659007	-0.0646
2:47302804-47302986_calJac3	0.192101	0.014461
2:47302804-47302986_saiBol1	-0.0572761	-0.057423
2:47302804-47302986_N9	-0.659007	-0.070811
2:47302804-47302986_rheMac3	-0.659007	-0.089498
2:47302804-47302986_ponAbe2	-0.244753	-0.065961
2:47302804-47302986_N3	-0.366717	0.157438
2:47302804-47302986_N4	-0.366717	0.118719
2:47302804-47302986_N5	-0.366717	0.079555
2:47302804-47302986_N6	-0.366717	0.082937
2:47302804-47302986_N7	-1.09848	0.019516
17:73545679-73545865_papAnu2	-0.520812	-0.250471
17:73545679-73545865_rheMac3	-0.286849	-0.1592
17:73545679-73545865_panTro5	0.797419	-0.018931
17:73545679-73545865_macFas5	-0.286849	-0.254899
17:73545679-73545865_chlSab2	0.805122	-0.225316
17:73545679-73545865_saiBol1	-0.0201096	-0.357013
17:73545679-73545865_N5	0.647187	-0.131911
17:73545679-73545865_N8	0.244933	-0.257403
17:73545679-73545865_N9	-0.286849	-0.235565
17:73545679-73545865_gorGor3	0.655378	-0.07174
17:73545679-73545865_ponAbe2	1.01162	-0.142176
17:73545679-73545865_N3	1.12608	-0.14857
17:73545679-73545865_N4	1.12608	-0.159418
17:73545679-73545865_N2	-0.131087	-0.05815
17:73545679-73545865_N6	0.647187	-0.133566
17:73545679-73545865_N7	0.244933	-0.217535
7:2797578-2797763_N8	-0.954968	-0.038351
7:2797578-2797763_gorGor3	0	0.006808
7:2797578-2797763_ponAbe2	-0.00216808	0.039822
7:2797578-2797763_macFas5	-0.954968	0.104303
7:2797578-2797763_papAnu2	-0.954968	0.058855
7:2797578-2797763_N9	-0.954968	0.027328
7:2797578-2797763_nomLeu3	-1.30482	0.029312
7:2797578-2797763_rheMac3	-0.954968	0.109534
7:2797578-2797763_N2	0.0108441	0.090041
7:2797578-2797763_N3	-0.00216808	0.030495
7:2797578-2797763_N4	-0.00216808	0.034228
7:2797578-2797763_N5	0	0.033812
7:2797578-2797763_N6	0	-0.01357
7:2797578-2797763_N7	-0.455187	0.155798
17:73545580-73545764_N8	-0.623742	0.046329
17:73545580-73545764_N10	-0.758449	0.132452
17:73545580-73545764_ponAbe2	-0.463828	-0.129888
17:73545580-73545764_panTro5	-0.242924	0.077362
17:73545580-73545764_macFas5	-0.362923	0.057597
17:73545580-73545764_calJac3	-0.72439	0.13252
17:73545580-73545764_chlSab2	-0.825668	0.038165
17:73545580-73545764_saiBol1	-0.673848	0.106306
17:73545580-73545764_papAnu2	-0.683597	0.083777
17:73545580-73545764_N9	-0.362923	-0.03062
17:73545580-73545764_N7	-0.623742	0.051264
17:73545580-73545764_nomLeu3	-0.612266	0.118617
17:73545580-73545764_gorGor3	-0.455315	-0.021766
17:73545580-73545764_N2	-0.623742	0.034643
17:73545580-73545764_N3	-0.386019	0.05538
17:73545580-73545764_N4	-0.386019	0.067016
17:73545580-73545764_N5	-0.176794	0.003667
17:73545580-73545764_N6	-0.176794	-0.071891
17:73545580-73545764_rheMac3	-0.397418	0.011382
1:235011783-235011966_N8	-1.81981	-0.254918
1:235011783-235011966_N10	-0.739071	-0.363875
1:235011783-235011966_gorGor3	-0.103798	-0.050345
1:235011783-235011966_panTro5	-0.000826988	-0.011316
1:235011783-235011966_macFas5	-1.81981	-0.130083
1:235011783-235011966_calJac3	-0.337047	-0.545904
1:235011783-235011966_saiBol1	-0.429425	-0.423175
1:235011783-235011966_N5	-0.494643	0.084323
1:235011783-235011966_papAnu2	-0.178617	-0.062002
1:235011783-235011966_N9	-1.81981	-0.216895
1:235011783-235011966_nomLeu3	-0.818413	0.061298
1:235011783-235011966_rheMac3	-1.81981	-0.129435
1:235011783-235011966_ponAbe2	-0.273259	-0.074309
1:235011783-235011966_N3	-0.283707	0.149972
1:235011783-235011966_N4	-0.339888	0.093213
1:235011783-235011966_N2	-0.941856	0.016346
1:235011783-235011966_N6	-0.370515	0.012995
1:235011783-235011966_N7	-1.81981	-0.107928
1:112275982-112276167_papAnu2	-0.0313315	-0.089377
1:112275982-112276167_N10	1.29223	0.022125
1:112275982-112276167_gorGor3	0.39918	-0.121463
1:112275982-112276167_panTro5	0.545523	-0.01167
1:112275982-112276167_macFas5	-0.32815	-0.143284
1:112275982-112276167_calJac3	1.44968	0.092795
1:112275982-112276167_chlSab2	-0.242748	0.033075
1:112275982-112276167_saiBol1	1.70835	-0.078603
1:112275982-112276167_N8	-0.181865	-0.006873
1:112275982-112276167_N9	-0.32815	-0.148694
1:112275982-112276167_N7	-0.181865	-0.072354
1:112275982-112276167_nomLeu3	0.433352	-0.009269
1:112275982-112276167_ponAbe2	0.489687	-0.234311
1:112275982-112276167_N2	0.257277	0.003909
1:112275982-112276167_N3	0.318967	-0.03686
1:112275982-112276167_N4	0.318967	0.010735
1:112275982-112276167_N5	0.318967	-0.149082
1:112275982-112276167_N6	0.318967	-0.011646
1:112275982-112276167_rheMac3	-0.32815	-0.197922
8:17472329-17472513_N10	2.2175	-0.558617
8:17472329-17472513_panTro5	-0.0257523	-0.126488
8:17472329-17472513_macFas5	2.2046	0.001205
8:17472329-17472513_calJac3	3.52232	-0.463224
8:17472329-17472513_chlSab2	1.81362	-0.05059
8:17472329-17472513_N2	1.66106	0.056459
8:17472329-17472513_N3	-0.119932	-0.012619
8:17472329-17472513_N6	-0.0257523	-0.10855
8:17472329-17472513_N7	1.66106	0.02669
5:135459111-135459297_N8	0.0365858	0.060741
5:135459111-135459297_N10	0.47286	-0.137194
5:135459111-135459297_ponAbe2	0	0.041986
5:135459111-135459297_panTro5	0	0.015046
5:135459111-135459297_macFas5	0.0257858	0.082066
5:135459111-135459297_calJac3	0.516212	0.010255
5:135459111-135459297_chlSab2	-0.326405	0.089886
5:135459111-135459297_saiBol1	-0.9731	-0.215241
5:135459111-135459297_papAnu2	0.0365858	0.00813
5:135459111-135459297_N9	0.0257858	0.043025
5:135459111-135459297_nomLeu3	0.100088	-0.021411
5:135459111-135459297_rheMac3	0.0257858	0.034843
5:135459111-135459297_N2	0	-0.038893
5:135459111-135459297_N3	0	0.027477
5:135459111-135459297_N4	0	0.02653
5:135459111-135459297_N5	0	0.072083
5:135459111-135459297_N6	0	-0.078329
5:135459111-135459297_N7	0.0365858	0.005062
11:67914034-67914208_N10	0.322368	-0.076326
11:67914034-67914208_gorGor3	-0.217866	-0.061943
11:67914034-67914208_panTro5	0	0.048933
11:67914034-67914208_macFas5	-0.243845	-0.057557
11:67914034-67914208_calJac3	-0.0413075	0.071128
11:67914034-67914208_chlSab2	-0.320373	-0.143342
11:67914034-67914208_saiBol1	0.367886	-0.139464
11:67914034-67914208_N5	-0.217866	-0.050935
11:67914034-67914208_N8	-0.462995	-0.151888
11:67914034-67914208_N9	-0.243845	0.017666
11:67914034-67914208_nomLeu3	-0.0253551	-0.204951
11:67914034-67914208_rheMac3	-0.243845	-0.041163
11:67914034-67914208_ponAbe2	-0.217866	-0.09466
11:67914034-67914208_N3	-0.193827	0.213946
11:67914034-67914208_N4	-0.217866	-0.08961
11:67914034-67914208_N2	-0.265735	-0.032707
11:67914034-67914208_N6	0	-0.028395
11:67914034-67914208_N7	-0.0357976	-0.072362
20:25519909-25520085_N8	-0.442822	-0.198537
20:25519909-25520085_gorGor3	-0.129047	0.107289
20:25519909-25520085_ponAbe2	-0.0980685	0.050046
20:25519909-25520085_panTro5	-0.19478	-0.012902
20:25519909-25520085_macFas5	-0.362646	-0.20426
20:25519909-25520085_calJac3	0.259825	-0.251058
20:25519909-25520085_chlSab2	-0.32839	-0.12747
20:25519909-25520085_saiBol1	0.261381	-0.081793
20:25519909-25520085_papAnu2	-0.159238	-0.007166
20:25519909-25520085_N9	-0.470811	-0.137381
20:25519909-25520085_nomLeu3	-0.524452	0.106655
20:25519909-25520085_rheMac3	-0.470811	-0.218943
20:25519909-25520085_N2	-0.270317	-0.057732
20:25519909-25520085_N3	-0.404508	0.073313
20:25519909-25520085_N4	-0.404508	0.077477
20:25519909-25520085_N5	-0.0864141	0.13391
20:25519909-25520085_N6	-0.0864141	0.046031
20:25519909-25520085_N7	-0.569908	-0.024425
22:19879504-19879690_papAnu2	-2.64937	0.386004
22:19879504-19879690_N10	0.601656	-0.019491
22:19879504-19879690_ponAbe2	-0.505272	0.041794
22:19879504-19879690_panTro5	0.0168042	-0.001225
22:19879504-19879690_macFas5	-1.0968	0.31406
22:19879504-19879690_calJac3	0.759966	-0.181256
22:19879504-19879690_chlSab2	0.0830507	0.305788
22:19879504-19879690_rheMac3	-0.913327	0.339065
22:19879504-19879690_saiBol1	-0.57808	-0.137476
22:19879504-19879690_N8	-0.987775	0.309881
22:19879504-19879690_N9	-1.0968	0.307656
22:19879504-19879690_nomLeu3	0.122184	0.165528
22:19879504-19879690_gorGor3	-0.0653212	-0.09129
22:19879504-19879690_N2	0.516108	0.10806
22:19879504-19879690_N3	0.516108	0.086782
22:19879504-19879690_N4	0.193736	0.022196
22:19879504-19879690_N5	-0.240617	-0.056296
22:19879504-19879690_N6	0	-0.039618
22:19879504-19879690_N7	0.191524	0.241038
3:197317408-197317593_gorGor3	-0.686322	0.032959
3:197317408-197317593_macFas5	-0.280736	0.219333
3:197317408-197317593_calJac3	0.217613	-0.351831
3:197317408-197317593_saiBol1	0.277089	-0.497274
3:197317408-197317593_N8	-0.280736	0.204117
3:197317408-197317593_N9	-0.280736	0.171531
3:197317408-197317593_N2	-0.369262	0.038827
3:197317408-197317593_N3	-0.369262	0.053737
3:197317408-197317593_N4	-0.369262	0.086734
3:197317408-197317593_N5	-0.369262	0.106556
3:197317408-197317593_N6	-0.369262	0.077182
3:197317408-197317593_N7	-0.00249298	0.165304
8:341766-341949_papAnu2	0.846073	-0.046855
8:341766-341949_N7	0.846073	-0.037366
8:341766-341949_ponAbe2	0.827283	0.084584
8:341766-341949_panTro5	0.449392	0.014236
8:341766-341949_macFas5	0.846073	-0.002139
8:341766-341949_calJac3	-0.307904	-0.09457
8:341766-341949_chlSab2	0.562969	-0.029713
8:341766-341949_saiBol1	0.344509	0.11383
8:341766-341949_N8	0.846073	-0.07653
8:341766-341949_N9	0.846073	-0.019609
8:341766-341949_nomLeu3	2.08628	-0.081256
8:341766-341949_gorGor3	0.770301	0.044314
8:341766-341949_N2	0.400631	-0.090969
8:341766-341949_N3	0.571792	-0.01959
8:341766-341949_N4	0.571792	0.096791
8:341766-341949_N5	0.770301	-0.024093
8:341766-341949_N6	0.770301	-0.03243
8:341766-341949_rheMac3	0.846073	0.024033
8:126286228-126286414_ponAbe2	1.11518	0.152416
8:126286228-126286414_panTro5	0	0.008658
8:126286228-126286414_calJac3	0.581393	-0.121008
8:126286228-126286414_saiBol1	0.864131	0.031441
8:126286228-126286414_papAnu2	1.27028	0.137197
8:126286228-126286414_nomLeu3	0.778723	0.063378
8:126286228-126286414_gorGor3	1.04241	-0.013063
8:126286228-126286414_N2	0.804692	0.063939
8:126286228-126286414_N3	0.804692	0.060398
8:126286228-126286414_N4	0.804692	0.093011
8:126286228-126286414_N5	1.04241	-0.021502
8:126286228-126286414_N6	0	-0.063113
22:43201660-43201846_N8	-1.70179	0.231562
22:43201660-43201846_gorGor3	-0.2785	-0.039386
22:43201660-43201846_ponAbe2	-1.23511	0.089448
22:43201660-43201846_panTro5	0.0153829	0.072233
22:43201660-43201846_macFas5	-1.16681	0.25689
22:43201660-43201846_chlSab2	-1.39477	0.17944
22:43201660-43201846_saiBol1	-4.10294	0.034854
22:43201660-43201846_papAnu2	-1.76957	0.041773
22:43201660-43201846_N9	-1.16681	0.286387
22:43201660-43201846_nomLeu3	-1.42304	0.047609
22:43201660-43201846_rheMac3	-1.16681	0.195877
22:43201660-43201846_N2	0.255382	0.338381
22:43201660-43201846_N3	-1.1122	0.153392
22:43201660-43201846_N4	-0.499446	0.104619
22:43201660-43201846_N5	-0.105315	0.019969
22:43201660-43201846_N6	-0.105315	0.047181
22:43201660-43201846_N7	-1.89423	0.178535
12:3207145-3207327_papAnu2	-0.0923907	-0.094653
12:3207145-3207327_N10	0.361824	0.233098
12:3207145-3207327_ponAbe2	0.531253	0.230616
12:3207145-3207327_panTro5	0.126529	0.060137
12:3207145-3207327_macFas5	0.312797	-0.039311
12:3207145-3207327_calJac3	1.0049	0.049136
12:3207145-3207327_chlSab2	0.341297	0.029573
12:3207145-3207327_saiBol1	0.269546	0.004179
12:3207145-3207327_N8	0.267314	-0.071084
12:3207145-3207327_N9	0.312797	-0.040226
12:3207145-3207327_N7	0.267314	-0.054423
12:3207145-3207327_nomLeu3	0.432128	-0.065258
12:3207145-3207327_rheMac3	0.425637	0.000886
12:3207145-3207327_N2	-0.0419787	0.180748
12:3207145-3207327_N3	0.0671707	0.120135
12:3207145-3207327_N4	0.123705	0.156428
12:3207145-3207327_N5	0	0.047897
12:3207145-3207327_N6	0	0.027589
12:3207145-3207327_gorGor3	-0.0559299	0.018555
4:6691074-6691251_papAnu2	-0.466793	-0.065247
4:6691074-6691251_N10	-0.15015	0.064337
4:6691074-6691251_gorGor3	-0.109877	0.101728
4:6691074-6691251_panTro5	-0.0918512	0.146025
4:6691074-6691251_macFas5	-0.109287	0.093881
4:6691074-6691251_calJac3	0.377449	0.005222
4:6691074-6691251_saiBol1	0.316322	-0.018445
4:6691074-6691251_N5	-0.109877	0.120962
4:6691074-6691251_N8	-0.0594884	0.09157
4:6691074-6691251_N9	-0.109287	-0.063809
4:6691074-6691251_nomLeu3	0.905658	0.17356
4:6691074-6691251_rheMac3	-0.109287	0.034076
4:6691074-6691251_ponAbe2	-0.349094	0.284169
4:6691074-6691251_N3	-0.0040045	0.183888
4:6691074-6691251_N4	-0.0040045	0.245844
4:6691074-6691251_N2	0.168712	0.13763
4:6691074-6691251_N6	-0.109877	0.062556
4:6691074-6691251_N7	-0.0594884	0.110098
22:37898661-37898841_N10	0.239627	0.219502
22:37898661-37898841_ponAbe2	0.211482	0.171175
22:37898661-37898841_panTro5	0.128865	-0.098911
22:37898661-37898841_macFas5	0.211244	0.380229
22:37898661-37898841_chlSab2	0.329294	0.178435
22:37898661-37898841_N7	0.39002	0.137024
22:37898661-37898841_N8	0.216767	0.219511
22:37898661-37898841_N9	0.211244	0.407696
22:37898661-37898841_nomLeu3	0.27808	0.108716
22:37898661-37898841_rheMac3	0.211244	0.523837
22:37898661-37898841_N2	-0.0561578	0.150641
22:37898661-37898841_N3	0.130768	0.070085
22:37898661-37898841_N4	0.130768	0.069523
22:37898661-37898841_N5	0.149631	0.038452
22:37898661-37898841_N6	0.128865	-0.064147
22:37898661-37898841_gorGor3	0.149631	-0.027299
5:148803311-148803497_N10	-0.45589	0.080697
5:148803311-148803497_ponAbe2	0.365851	0.111143
5:148803311-148803497_macFas5	-0.482434	0.097026
5:148803311-148803497_calJac3	-0.417017	-0.018806
5:148803311-148803497_chlSab2	-0.900727	0.166396
5:148803311-148803497_saiBol1	-0.262472	0.169348
5:148803311-148803497_N8	-0.900727	0.161276
5:148803311-148803497_N9	-0.900727	0.211858
5:148803311-148803497_N7	-0.900727	0.131591
5:148803311-148803497_nomLeu3	-0.35397	0.083636
5:148803311-148803497_gorGor3	0.0139169	0.056
5:148803311-148803497_N2	-0.426547	0.168371
5:148803311-148803497_N3	-0.0490536	0.133651
5:148803311-148803497_N4	-0.0490536	0.076994
5:148803311-148803497_N5	0.0139169	0.069719
5:148803311-148803497_N6	0.0139169	0.112212
5:148803311-148803497_rheMac3	-0.900727	0.122669
6:7137311-7137486_N8	-0.295281	0.043635
6:7137311-7137486_N10	-0.240201	0.085374
6:7137311-7137486_ponAbe2	-0.386304	0.006069
6:7137311-7137486_panTro5	-0.326839	-0.002662
6:7137311-7137486_macFas5	-0.382828	0.003299
6:7137311-7137486_calJac3	-1.11404	0.03977
6:7137311-7137486_chlSab2	-0.34977	0.196287
6:7137311-7137486_saiBol1	-0.3007	0.134331
6:7137311-7137486_papAnu2	-0.189928	0.008397
6:7137311-7137486_N9	-0.382828	-0.053409
6:7137311-7137486_N7	-0.0170637	0.161697
6:7137311-7137486_nomLeu3	-0.0622531	-0.080594
6:7137311-7137486_gorGor3	-0.426045	-0.008145
6:7137311-7137486_N2	-0.0724355	0.230767
6:7137311-7137486_N3	0.0548344	0.12892
6:7137311-7137486_N4	-0.386304	-0.035242
6:7137311-7137486_N5	-0.315227	-0.02996
6:7137311-7137486_N6	-0.315227	-0.002946
6:7137311-7137486_rheMac3	-0.382828	-0.148367
20:44574797-44574983_papAnu2	0.589415	0.11224
20:44574797-44574983_N10	0.976075	-0.242421
20:44574797-44574983_gorGor3	-0.0975774	-0.053223
20:44574797-44574983_panTro5	-0.264381	0.031979
20:44574797-44574983_macFas5	0.727426	0.182496
20:44574797-44574983_calJac3	1.66162	-0.216165
20:44574797-44574983_chlSab2	0.823462	0.069733
20:44574797-44574983_saiBol1	1.68748	-0.190041
20:44574797-44574983_N5	-0.264381	0.026761
20:44574797-44574983_N8	0.589415	0.116341
20:44574797-44574983_N9	0.727426	0.140383
20:44574797-44574983_nomLeu3	-0.259742	-0.035252
20:44574797-44574983_rheMac3	0.792133	0.007125
20:44574797-44574983_ponAbe2	-0.264743	-0.034687
20:44574797-44574983_N3	-0.224989	-0.047675
20:44574797-44574983_N4	-0.264743	-0.058884
20:44574797-44574983_N2	-0.466867	0.006108
20:44574797-44574983_N6	-0.264381	0.01048
20:44574797-44574983_N7	0.589415	0.012653
6:89745185-89745371_papAnu2	-0.967808	-0.280824
6:89745185-89745371_N10	-0.0203254	-0.116514
6:89745185-89745371_ponAbe2	-0.0857467	-0.045415
6:89745185-89745371_panTro5	-0.109687	-0.015546
6:89745185-89745371_macFas5	-0.196104	-0.171514
6:89745185-89745371_calJac3	-0.732254	-0.324485
6:89745185-89745371_chlSab2	-0.221157	-0.339908
6:89745185-89745371_saiBol1	0.043182	-0.101979
6:89745185-89745371_N8	-0.196104	-0.195736
6:89745185-89745371_N9	-0.196104	-0.165868
6:89745185-89745371_N7	-0.196104	-0.076716
6:89745185-89745371_nomLeu3	-0.027935	0.017367
6:89745185-89745371_rheMac3	-0.196104	-0.137595
6:89745185-89745371_N2	-0.319856	0.046028
6:89745185-89745371_N3	-0.319856	0.039694
6:89745185-89745371_N4	0.0934077	-0.003492
6:89745185-89745371_N5	0	0.009509
6:89745185-89745371_N6	0	0.002302
6:89745185-89745371_gorGor3	0	0.010953
8:49063151-49063337_N8	0.262927	0.068738
8:49063151-49063337_N10	0.439277	-0.296588
8:49063151-49063337_rheMac3	0.0353451	-0.051701
8:49063151-49063337_panTro5	0.284869	-0.026742
8:49063151-49063337_macFas5	0.0353451	-0.05375
8:49063151-49063337_calJac3	0.252639	-0.230929
8:49063151-49063337_saiBol1	0.157717	-0.236043
8:49063151-49063337_papAnu2	0.24615	-0.11058
8:49063151-49063337_N9	0.0353451	-0.083255
8:49063151-49063337_N2	-0.198979	-0.047391
8:49063151-49063337_N3	0.154892	-0.043611
8:49063151-49063337_N4	0.154892	-0.022644
8:49063151-49063337_N7	0.262927	3.6e-05
20:47002497-47002683_ponAbe2	0.536601	0.228663
20:47002497-47002683_panTro5	-0.338139	-0.152602
20:47002497-47002683_macFas5	0.160564	0.185407
20:47002497-47002683_chlSab2	0.144671	-0.009385
20:47002497-47002683_N8	0.520173	0.056993
20:47002497-47002683_N9	0.160564	0.086538
20:47002497-47002683_nomLeu3	-0.405326	-0.148497
20:47002497-47002683_rheMac3	0.160564	0.112578
20:47002497-47002683_N2	-0.222139	0.087416
20:47002497-47002683_N3	0.426333	0.029335
20:47002497-47002683_N4	0.426333	0.108057
20:47002497-47002683_N5	0	0.009467
20:47002497-47002683_N6	0	0.047851
20:47002497-47002683_N7	0.221316	0.110334
16:70780203-70780389_N10	0.543628	0.185771
16:70780203-70780389_rheMac3	1.06336	0.245601
16:70780203-70780389_panTro5	-0.242023	0.000646
16:70780203-70780389_calJac3	-0.315642	0.136549
16:70780203-70780389_chlSab2	0.764342	0.010058
16:70780203-70780389_saiBol1	-0.702634	0.091334
16:70780203-70780389_papAnu2	0.681887	0.073301
16:70780203-70780389_N9	1.06336	0.162951
16:70780203-70780389_nomLeu3	0.248441	-0.399525
16:70780203-70780389_N2	0.219322	0.013225
16:70780203-70780389_N3	-0.446115	0.021477
16:70780203-70780389_N4	-0.446115	0.012462
16:70780203-70780389_N5	0	-0.004813
16:70780203-70780389_N6	0	-0.081883
16:70780203-70780389_N7	1.01614	0.031297
1:150975281-150975464_papAnu2	2.08759	0.106613
1:150975281-150975464_rheMac3	2.31695	0.073389
1:150975281-150975464_macFas5	2.31695	-0.059552
1:150975281-150975464_calJac3	2.07435	0.025033
1:150975281-150975464_chlSab2	2.08501	0.069418
1:150975281-150975464_N8	2.08759	0.052432
1:150975281-150975464_N9	2.31695	-0.05862
1:150975281-150975464_nomLeu3	1.70391	-0.03672
1:150975281-150975464_N2	2.1408	-0.017474
1:150975281-150975464_N3	1.70391	0.055707
1:150975281-150975464_N4	1.70391	0.01898
1:150975281-150975464_N5	0.0154513	0.010186
1:150975281-150975464_N6	0	-0.005017
1:150975281-150975464_N7	2.08759	-0.006721
12:123560051-123560237_N8	0.321662	-0.070758
12:123560051-123560237_N10	1.11661	-0.169418
12:123560051-123560237_gorGor3	-0.24935	-0.025046
12:123560051-123560237_ponAbe2	1.1855	-0.163639
12:123560051-123560237_macFas5	0.397974	-0.032238
12:123560051-123560237_calJac3	0.498955	-0.007585
12:123560051-123560237_chlSab2	0.209914	-0.103128
12:123560051-123560237_saiBol1	1.09244	-0.25347
12:123560051-123560237_papAnu2	0.321662	-0.045439
12:123560051-123560237_N9	0.321662	-0.126238
12:123560051-123560237_nomLeu3	0.184933	0.034023
12:123560051-123560237_rheMac3	0.321662	-0.069681
12:123560051-123560237_N2	0.271703	-0.060752
12:123560051-123560237_N3	0.141085	0.014339
12:123560051-123560237_N4	0.141085	-0.006013
12:123560051-123560237_N5	0.0963806	-0.020414
12:123560051-123560237_N6	0.0963806	0.010358
12:123560051-123560237_N7	0.209914	-0.07114
20:49013297-49013483_N10	-0.750388	-0.207603
20:49013297-49013483_panTro5	0	0.001816
20:49013297-49013483_calJac3	-0.692128	-0.207393
20:49013297-49013483_saiBol1	-0.915625	-0.072351
20:49013297-49013483_nomLeu3	0.0482053	0.321044
20:49013297-49013483_N4	-0.462119	-0.012716
20:49013297-49013483_N5	0	-0.020952
20:49013297-49013483_N6	0	-0.008339
2:65253402-65253584_N10	-0.852166	0.068151
2:65253402-65253584_ponAbe2	0.821461	0.066101
2:65253402-65253584_calJac3	-0.767348	0.107889
2:65253402-65253584_saiBol1	-0.0244985	-0.340198
2:65253402-65253584_rheMac3	-0.119434	-0.126399
2:65253402-65253584_N5	0	-0.104302
2:65253402-65253584_N6	0	-0.072406
2:65253402-65253584_gorGor3	0	-0.116017
15:39726916-39727100_N8	-0.0880075	0.031816
15:39726916-39727100_gorGor3	0.781842	0.081055
15:39726916-39727100_panTro5	0.237798	-0.051717
15:39726916-39727100_macFas5	-0.760312	0.051638
15:39726916-39727100_calJac3	-0.729042	-0.271958
15:39726916-39727100_chlSab2	-0.348966	0.020629
15:39726916-39727100_N5	0.103556	-0.034226
15:39726916-39727100_papAnu2	-0.408407	-0.031007
15:39726916-39727100_N9	-0.0880075	-0.001014
15:39726916-39727100_nomLeu3	0.624522	-0.110079
15:39726916-39727100_rheMac3	-0.0880075	0.037417
15:39726916-39727100_ponAbe2	0.182543	-0.052571
15:39726916-39727100_N3	0.174945	-0.014843
15:39726916-39727100_N4	0.174945	-0.043979
15:39726916-39727100_N2	0.502726	-0.003227
15:39726916-39727100_N6	0.103556	-0.079133
15:39726916-39727100_N7	0.129409	0.130223
20:49057098-49057281_N10	-0.240239	0.129946
20:49057098-49057281_ponAbe2	0.351374	0.160066
20:49057098-49057281_panTro5	0.0557126	0.092714
20:49057098-49057281_macFas5	0.745444	-0.099836
20:49057098-49057281_calJac3	-0.238723	0.155839
20:49057098-49057281_chlSab2	0.717315	-0.025264
20:49057098-49057281_saiBol1	-0.459354	0.281354
20:49057098-49057281_N8	0.717315	-0.027588
20:49057098-49057281_N9	0.717315	0.014087
20:49057098-49057281_N7	0.717315	-0.044116
20:49057098-49057281_nomLeu3	-0.0883705	0.021809
20:49057098-49057281_gorGor3	0.0557126	0.019741
20:49057098-49057281_N2	-0.0177276	-0.05281
20:49057098-49057281_N3	-0.0177276	-0.015519
20:49057098-49057281_N4	0.434574	0.042784
20:49057098-49057281_N5	0.0557126	0.077425
20:49057098-49057281_N6	0.0557126	0.027903
20:49057098-49057281_rheMac3	0.717315	0.013864
14:68844251-68844437_N8	0.683028	0.098017
14:68844251-68844437_gorGor3	0.0235834	-0.005977
14:68844251-68844437_ponAbe2	-0.278368	-0.07438
14:68844251-68844437_panTro5	0.0235834	-0.107535
14:68844251-68844437_macFas5	0.54482	0.104369
14:68844251-68844437_chlSab2	0.683028	0.127024
14:68844251-68844437_saiBol1	0.159338	0.211162
14:68844251-68844437_papAnu2	0.683028	0.076029
14:68844251-68844437_N9	0.54482	0.098259
14:68844251-68844437_nomLeu3	1.04956	-0.023596
14:68844251-68844437_rheMac3	0.54482	0.139411
14:68844251-68844437_N2	1.97886	0.145614
14:68844251-68844437_N3	1.04956	-0.023239
14:68844251-68844437_N4	-0.278368	-0.004629
14:68844251-68844437_N5	0.0235834	-0.052667
14:68844251-68844437_N6	0.0235834	-0.00022
14:68844251-68844437_N7	0.683028	0.09535
19:7463704-7463890_papAnu2	-0.29758	-0.248682
19:7463704-7463890_gorGor3	0.347751	-0.012302
19:7463704-7463890_panTro5	0	0.010535
19:7463704-7463890_macFas5	-0.466491	-0.334986
19:7463704-7463890_calJac3	0.170476	0.019242
19:7463704-7463890_chlSab2	-0.901301	-0.316459
19:7463704-7463890_saiBol1	-0.152902	-0.123837
19:7463704-7463890_N8	-0.466491	-0.389457
19:7463704-7463890_N9	-0.466491	-0.287388
19:7463704-7463890_nomLeu3	-1.1122	-0.164067
19:7463704-7463890_ponAbe2	-0.440596	-0.104585
19:7463704-7463890_N2	-0.0115594	0.028486
19:7463704-7463890_N3	-0.0722178	0.014192
19:7463704-7463890_N4	-0.0722178	0.028613
19:7463704-7463890_N5	0.347751	-0.030295
19:7463704-7463890_N6	0	0.086435
19:7463704-7463890_N7	-0.466491	-0.346561
14:65414851-65415037_N10	-0.52543	0.110587
14:65414851-65415037_ponAbe2	-0.197226	0.201855
14:65414851-65415037_panTro5	0	0.045332
14:65414851-65415037_macFas5	-0.297086	0.195488
14:65414851-65415037_calJac3	-0.6684	0.180118
14:65414851-65415037_chlSab2	-0.203128	0.223139
14:65414851-65415037_saiBol1	-0.585295	0.011117
14:65414851-65415037_N8	-0.297086	0.283855
14:65414851-65415037_N9	-0.297086	0.253738
14:65414851-65415037_N7	-0.297086	0.240734
14:65414851-65415037_nomLeu3	-0.166866	0.173139
14:65414851-65415037_rheMac3	-0.297086	0.177972
14:65414851-65415037_N2	-0.297086	0.288247
14:65414851-65415037_N3	-0.297086	0.181925
14:65414851-65415037_N4	-0.176441	0.209473
14:65414851-65415037_N5	-0.176441	0.215736
14:65414851-65415037_N6	0	-0.018466
14:65414851-65415037_gorGor3	0.0632193	0.113381
10:11917402-11917580_N8	-0.0197772	0.021758
10:11917402-11917580_N10	0.113276	-0.26315
10:11917402-11917580_ponAbe2	-0.217218	-0.184543
10:11917402-11917580_panTro5	-0.00475583	0.105263
10:11917402-11917580_macFas5	-0.437499	-0.095038
10:11917402-11917580_calJac3	0.214354	-0.029256
10:11917402-11917580_chlSab2	0.25226	-0.196799
10:11917402-11917580_saiBol1	0.994783	-0.247608
10:11917402-11917580_papAnu2	0.192909	0.00447
10:11917402-11917580_N9	-0.437499	-0.141341
10:11917402-11917580_N7	-0.0197772	0.03221
10:11917402-11917580_nomLeu3	-0.460887	-0.147304
10:11917402-11917580_rheMac3	-0.437499	-0.060782
10:11917402-11917580_N2	-2.5281	-0.044467
10:11917402-11917580_N3	0.0886865	-0.075826
10:11917402-11917580_N4	0.0886865	-0.043381
10:11917402-11917580_N5	0.00171958	0.015663
10:11917402-11917580_N6	0	0.024634
10:11917402-11917580_gorGor3	0.00171958	-0.111732
1:85794717-85794901_papAnu2	1.12265	0.270679
1:85794717-85794901_N10	1.06129	0.305707
1:85794717-85794901_gorGor3	-0.226574	0.08396
1:85794717-85794901_panTro5	0.764	0.128425
1:85794717-85794901_macFas5	1.07333	0.228726
1:85794717-85794901_chlSab2	0.969232	0.096847
1:85794717-85794901_saiBol1	1.4778	0.388308
1:85794717-85794901_N5	0.764	0.103011
1:85794717-85794901_N8	1.07333	0.318463
1:85794717-85794901_N9	1.07333	0.252269
1:85794717-85794901_nomLeu3	0.535858	0.151993
1:85794717-85794901_rheMac3	1.07333	0.212572
1:85794717-85794901_ponAbe2	0.7401	0.074567
1:85794717-85794901_N3	0.764	0.070863
1:85794717-85794901_N4	0.764	0.171493
1:85794717-85794901_N2	0.764	0.138973
1:85794717-85794901_N6	0.764	0.075066
1:85794717-85794901_N7	0.969232	0.085253
1:229283881-229284067_N8	-4.07599	0.006209
1:229283881-229284067_N10	-0.806313	0.045139
1:229283881-229284067_rheMac3	-3.64457	-0.060746
1:229283881-229284067_panTro5	0	0.074788
1:229283881-229284067_macFas5	-3.64457	-0.089139
1:229283881-229284067_calJac3	-0.398291	-0.024217
1:229283881-229284067_chlSab2	-3.29009	0.03706
1:229283881-229284067_saiBol1	-0.800985	-0.00093
1:229283881-229284067_papAnu2	-4.07599	-0.019994
1:229283881-229284067_N9	-3.64457	0.0039
1:229283881-229284067_nomLeu3	0.0120846	0.148493
1:229283881-229284067_ponAbe2	-0.132881	0.211555
1:229283881-229284067_N2	-0.262226	0.17089
1:229283881-229284067_N3	-0.215722	0.101435
1:229283881-229284067_N4	-0.215722	0.167722
1:229283881-229284067_N5	0.0677953	0.101588
1:229283881-229284067_N6	0	0.075822
1:229283881-229284067_N7	-3.45211	0.036332
22:30608706-30608887_N8	-0.177542	0.171648
22:30608706-30608887_N10	-0.669661	0.202854
22:30608706-30608887_gorGor3	0.456841	0.111371
22:30608706-30608887_panTro5	-0.391876	0.055583
22:30608706-30608887_macFas5	-0.177542	0.212087
22:30608706-30608887_calJac3	-0.479385	0.216626
22:30608706-30608887_rheMac3	-0.177542	0.316169
22:30608706-30608887_saiBol1	-0.621839	0.108083
22:30608706-30608887_papAnu2	-0.177542	0.256915
22:30608706-30608887_N9	-0.177542	0.270314
22:30608706-30608887_nomLeu3	-0.167945	0.098272
22:30608706-30608887_ponAbe2	-0.399807	0.111491
22:30608706-30608887_N3	-0.399807	0.051138
22:30608706-30608887_N4	-0.399807	0.067194
22:30608706-30608887_N5	-0.399807	0.051184
22:30608706-30608887_N6	-0.399807	0.059727
22:30608706-30608887_N7	-0.177542	0.18428
6:36095326-36095511_N10	2.10847	0.016514
6:36095326-36095511_rheMac3	-1.80096	0.069774
6:36095326-36095511_gorGor3	-0.103353	-0.017401
6:36095326-36095511_panTro5	0.0134208	-0.061496
6:36095326-36095511_macFas5	-1.5256	0.16203
6:36095326-36095511_chlSab2	-1.48083	0.051134
6:36095326-36095511_saiBol1	1.23827	-0.042652
6:36095326-36095511_N8	-1.5256	0.08743
6:36095326-36095511_N9	-1.5256	0.115153
6:36095326-36095511_nomLeu3	-0.763262	-0.170682
6:36095326-36095511_ponAbe2	0.318575	0.056008
6:36095326-36095511_N2	0.107935	0.004895
6:36095326-36095511_N3	0.146876	-0.066037
6:36095326-36095511_N4	0.146876	-0.068402
6:36095326-36095511_N5	-0.103353	-0.011378
6:36095326-36095511_N6	0	-0.047697
6:36095326-36095511_N7	-0.366459	0.110444
12:109231975-109232161_N10	2.93791	0.265868
12:109231975-109232161_panTro5	-0.474886	0.092812
12:109231975-109232161_calJac3	3.07704	0.29119
12:109231975-109232161_chlSab2	0.314658	0.407186
12:109231975-109232161_saiBol1	3.02185	0.426139
12:109231975-109232161_N4	0	0.045142
12:109231975-109232161_N5	0	0.015437
12:109231975-109232161_N6	0	0.031159
20:49013197-49013382_N8	0.226468	-0.403294
20:49013197-49013382_N10	0.111622	-0.203473
20:49013197-49013382_ponAbe2	-0.529228	-0.134588
20:49013197-49013382_panTro5	-0.0926041	-0.091386
20:49013197-49013382_macFas5	0.150417	-0.336676
20:49013197-49013382_calJac3	0.033753	-0.148398
20:49013197-49013382_chlSab2	0.408401	-0.514335
20:49013197-49013382_saiBol1	0.658089	-0.242454
20:49013197-49013382_papAnu2	0.232899	-0.436431
20:49013197-49013382_N9	0.150417	-0.326484
20:49013197-49013382_N7	0.226468	-0.336955
20:49013197-49013382_nomLeu3	0.0325823	0.131552
20:49013197-49013382_gorGor3	0	0.077424
20:49013197-49013382_N2	0.109468	0.06221
20:49013197-49013382_N3	0.164968	0.158877
20:49013197-49013382_N4	0.0306764	0.117757
20:49013197-49013382_N5	0	0.00367
20:49013197-49013382_N6	0	0.036565
20:49013197-49013382_rheMac3	0.150417	-0.362184
15:85074999-85075183_ponAbe2	-0.62942	-0.069422
15:85074999-85075183_panTro5	0.0319583	-0.00118
15:85074999-85075183_macFas5	-0.477626	0.149884
15:85074999-85075183_chlSab2	-0.692329	0.184185
15:85074999-85075183_N8	-0.977251	0.139882
15:85074999-85075183_N9	-0.977251	0.105976
15:85074999-85075183_nomLeu3	-0.0697978	0.043439
15:85074999-85075183_N2	-0.44325	0.09821
15:85074999-85075183_N3	-0.44325	0.128319
15:85074999-85075183_N4	-0.44325	0.035316
15:85074999-85075183_N6	0.0319583	0.062946
15:85074999-85075183_N7	-0.477626	0.161513
5:32532248-32532434_N10	-0.487498	0.122227
5:32532248-32532434_ponAbe2	-0.526085	0.084282
5:32532248-32532434_panTro5	-0.0719822	0.146967
5:32532248-32532434_macFas5	-0.934632	0.079847
5:32532248-32532434_calJac3	-0.635904	-0.051276
5:32532248-32532434_chlSab2	-0.626436	0.032295
5:32532248-32532434_saiBol1	0.0991687	-0.033454
5:32532248-32532434_N8	-0.626436	0.12145
5:32532248-32532434_N9	-0.934632	0.070195
5:32532248-32532434_gorGor3	-0.119233	0.037112
5:32532248-32532434_N2	-0.536695	0.014441
5:32532248-32532434_N7	-0.626436	0.111646
5:32532248-32532434_N4	-0.526085	0.117378
5:32532248-32532434_N5	0	0.071627
5:32532248-32532434_N6	0	0.027737
5:32532248-32532434_rheMac3	-0.934632	0.083755
17:41369770-41369956_N8	-0.903098	0.153373
17:41369770-41369956_N10	-0.279484	-0.132809
17:41369770-41369956_rheMac3	-0.937029	0.026538
17:41369770-41369956_panTro5	-0.319203	-0.044576
17:41369770-41369956_macFas5	-0.937029	0.060918
17:41369770-41369956_chlSab2	-0.91616	-0.019371
17:41369770-41369956_N5	-0.375887	0.054278
17:41369770-41369956_papAnu2	-0.903098	0.074058
17:41369770-41369956_N9	-0.937029	0.07952
17:41369770-41369956_nomLeu3	-0.678684	0.074112
17:41369770-41369956_gorGor3	-0.0709885	0.010194
17:41369770-41369956_ponAbe2	-0.167926	-0.082013
17:41369770-41369956_N3	-0.678684	0.019081
17:41369770-41369956_N4	-0.678684	0.078795
17:41369770-41369956_N2	-0.678684	0.059519
17:41369770-41369956_N6	-0.375887	0.046886
17:41369770-41369956_N7	-0.903098	0.068525
19:4391304-4391490_papAnu2	-2.07475	0.103748
19:4391304-4391490_gorGor3	0	0.135909
19:4391304-4391490_ponAbe2	-0.232134	0.021551
19:4391304-4391490_panTro5	0.837513	-0.022617
19:4391304-4391490_macFas5	-1.90042	0.073787
19:4391304-4391490_chlSab2	-2.70346	0.277083
19:4391304-4391490_saiBol1	-3.14017	0.164917
19:4391304-4391490_N8	-1.81467	0.198368
19:4391304-4391490_nomLeu3	0.0472077	0.226088
19:4391304-4391490_rheMac3	-1.92506	0.121074
19:4391304-4391490_N2	-2.64232	0.218929
19:4391304-4391490_N3	-0.846518	0.158879
19:4391304-4391490_N4	-0.846518	0.183481
19:4391304-4391490_N5	0	0.042942
19:4391304-4391490_N6	0	0.020606
22:37897361-37897542_papAnu2	0.00550748	-0.011406
22:37897361-37897542_N10	-0.860938	-0.016315
22:37897361-37897542_ponAbe2	-0.284337	0.021381
22:37897361-37897542_panTro5	0	0.104606
22:37897361-37897542_macFas5	-0.576565	-0.065098
22:37897361-37897542_calJac3	-0.52716	-0.070903
22:37897361-37897542_chlSab2	-0.208942	-0.027535
22:37897361-37897542_saiBol1	-0.860938	-0.166373
22:37897361-37897542_N8	0.0491711	0.040413
22:37897361-37897542_rheMac3	-0.550877	-0.195628
22:37897361-37897542_N2	0.0123162	-0.01812
22:37897361-37897542_N4	0.134516	-0.006119
22:37897361-37897542_N5	0.134516	0.047756
22:37897361-37897542_N6	0	0.017757
6:81237285-81237471_papAnu2	1.02743	0.059494
6:81237285-81237471_gorGor3	0.242633	0.042395
6:81237285-81237471_calJac3	0.103978	0.301534
6:81237285-81237471_N8	1.28598	0.004526
6:81237285-81237471_N9	1.28598	0.043373
6:81237285-81237471_rheMac3	0.863469	0.064226
6:81237285-81237471_N2	0.649802	0.057715
6:81237285-81237471_N3	0.649802	0.077621
6:81237285-81237471_N4	0.649802	0.080856
6:81237285-81237471_N5	0.242633	0.084487
6:81237285-81237471_N6	-0.378003	-0.018401
6:81237285-81237471_N7	1.28598	-0.025366
6:34625327-34625510_N8	-0.278745	0.142919
6:34625327-34625510_N10	-0.426261	-0.065788
6:34625327-34625510_rheMac3	-0.278745	0.026885
6:34625327-34625510_panTro5	-0.235773	0.052704
6:34625327-34625510_macFas5	-0.278745	0.057995
6:34625327-34625510_calJac3	-0.556505	-0.047627
6:34625327-34625510_chlSab2	-0.278745	0.024304
6:34625327-34625510_saiBol1	-0.662012	0.062601
6:34625327-34625510_papAnu2	-0.673586	0.024372
6:34625327-34625510_N9	-0.278745	0.077403
6:34625327-34625510_gorGor3	-0.468084	-0.069267
6:34625327-34625510_N2	-0.426261	-0.077965
6:34625327-34625510_N3	-0.194273	-0.022809
6:34625327-34625510_N4	-0.194273	-0.017003
6:34625327-34625510_N5	-0.386804	-0.031529
6:34625327-34625510_N6	-0.386804	0.022925
6:34625327-34625510_N7	-0.278745	0.068947
17:27235978-27236164_N8	-0.444253	-0.109243
17:27235978-27236164_N10	-0.271105	-0.139136
17:27235978-27236164_gorGor3	-0.279967	-0.141763
17:27235978-27236164_panTro5	-0.774645	-0.036711
17:27235978-27236164_macFas5	-0.444253	-0.083835
17:27235978-27236164_calJac3	-0.0918965	-0.09381
17:27235978-27236164_papAnu2	-0.444253	-0.072118
17:27235978-27236164_N9	-0.444253	-0.13614
17:27235978-27236164_nomLeu3	-0.471902	-0.02275
17:27235978-27236164_N3	-0.471902	-0.0888
17:27235978-27236164_N4	0	-0.043733
17:27235978-27236164_N5	0	-0.042617
17:27235978-27236164_N6	0	-0.034013
17:27235978-27236164_N7	-0.444253	-0.091953
19:5880904-5881090_calJac3	-0.265177	-0.000472
19:5880904-5881090_papAnu2	-0.897513	0.18426
19:5880904-5881090_N3	-0.776766	0.089799
19:5880904-5881090_N4	-0.776766	0.050248
19:5880904-5881090_N5	0	0.001107
19:5880904-5881090_N6	0	0.024324
19:5880904-5881090_N7	-0.424906	0.373739
10:102101014-102101200_papAnu2	-1.48938	0.086261
10:102101014-102101200_N10	-1.91284	0.155991
10:102101014-102101200_ponAbe2	0.0170552	0.027982
10:102101014-102101200_panTro5	-0.218764	0.029253
10:102101014-102101200_macFas5	-1.48938	0.109016
10:102101014-102101200_calJac3	-1.22563	0.063542
10:102101014-102101200_chlSab2	-1.51202	0.059195
10:102101014-102101200_rheMac3	-1.48938	0.12348
10:102101014-102101200_saiBol1	-0.881889	0.140704
10:102101014-102101200_N8	-1.48938	0.098684
10:102101014-102101200_N9	-1.48938	0.175203
10:102101014-102101200_nomLeu3	0.185817	0.044928
10:102101014-102101200_gorGor3	-0.163614	-0.073413
10:102101014-102101200_N2	-1.60897	0.109607
10:102101014-102101200_N3	-0.248685	-0.036725
10:102101014-102101200_N4	-0.248685	-0.028507
10:102101014-102101200_N5	-0.218764	0.020324
10:102101014-102101200_N6	-0.218764	-0.002658
10:102101014-102101200_N7	-1.48938	0.136784
8:11488995-11489181_N8	-0.060224	-0.073481
8:11488995-11489181_N10	-0.416276	-0.089831
8:11488995-11489181_rheMac3	-0.047376	-0.078762
8:11488995-11489181_panTro5	-0.282468	0.042473
8:11488995-11489181_macFas5	-0.047376	-0.071173
8:11488995-11489181_calJac3	-0.352859	-0.168055
8:11488995-11489181_chlSab2	-0.060224	0.000469
8:11488995-11489181_saiBol1	-0.389205	-0.094368
8:11488995-11489181_papAnu2	-0.0299334	0.057329
8:11488995-11489181_N9	-0.047376	-0.067571
8:11488995-11489181_nomLeu3	-0.185101	-0.329363
8:11488995-11489181_gorGor3	-0.287639	-0.12244
8:11488995-11489181_N2	-0.280088	-0.180105
8:11488995-11489181_N3	-0.280088	-0.17016
8:11488995-11489181_N4	-0.280088	-0.228061
8:11488995-11489181_N5	-0.280088	-0.187991
8:11488995-11489181_N6	-0.195338	-0.050677
8:11488995-11489181_N7	-0.060224	-0.043033
11:73041956-73042142_N10	0.745671	-0.194636
11:73041956-73042142_ponAbe2	-0.962408	0.291561
11:73041956-73042142_panTro5	-0.6047	0.045248
11:73041956-73042142_macFas5	-1.85777	-0.03222
11:73041956-73042142_calJac3	0.798313	-0.143339
11:73041956-73042142_chlSab2	-1.99976	0.169049
11:73041956-73042142_saiBol1	0.512104	-0.094692
11:73041956-73042142_N8	-1.85777	0.025968
11:73041956-73042142_N9	-1.85777	0.032222
11:73041956-73042142_N7	-1.85777	0.000374
11:73041956-73042142_nomLeu3	-0.090827	0.145023
11:73041956-73042142_rheMac3	-1.61909	-0.034118
11:73041956-73042142_N2	0.585059	0.032603
11:73041956-73042142_N3	0.00472717	0.143249
11:73041956-73042142_N4	0.00472717	0.096084
11:73041956-73042142_N5	0	0.055955
11:73041956-73042142_N6	0	0.05878
11:73041956-73042142_gorGor3	0.037562	0.106224
8:19522927-19523108_N8	-0.809986	0.434049
8:19522927-19523108_N7	-0.809986	0.488893
8:19522927-19523108_ponAbe2	0.298004	0.003466
8:19522927-19523108_panTro5	-0.194468	-0.159247
8:19522927-19523108_macFas5	-0.809986	0.394417
8:19522927-19523108_calJac3	-0.592503	0.01166
8:19522927-19523108_chlSab2	-1.06873	0.369823
8:19522927-19523108_papAnu2	-0.973937	0.46277
8:19522927-19523108_N9	-0.809986	0.488591
8:19522927-19523108_nomLeu3	-0.361832	0.015106
8:19522927-19523108_gorGor3	0.182709	-0.009476
8:19522927-19523108_N2	-0.626516	0.179956
8:19522927-19523108_N3	-0.283103	0.180318
8:19522927-19523108_N4	0.0220778	0.039348
8:19522927-19523108_N5	-0.182267	-0.05889
8:19522927-19523108_N6	-0.182267	-0.013818
8:19522927-19523108_rheMac3	-0.809986	0.440315
3:49561102-49561285_papAnu2	-0.875712	-0.041623
3:49561102-49561285_N10	-0.0628826	0.047614
3:49561102-49561285_gorGor3	-0.0245119	0.050455
3:49561102-49561285_panTro5	0	0.014516
3:49561102-49561285_macFas5	-0.875712	-0.089675
3:49561102-49561285_calJac3	0.447094	0.212177
3:49561102-49561285_chlSab2	-0.89482	-0.055505
3:49561102-49561285_N5	0	-0.071738
3:49561102-49561285_N8	-0.875712	-0.075253
3:49561102-49561285_N9	-0.875712	-0.091575
3:49561102-49561285_nomLeu3	-0.437564	-0.158708
3:49561102-49561285_rheMac3	-0.875712	-0.064174
3:49561102-49561285_ponAbe2	-0.600126	0.007379
3:49561102-49561285_N3	-0.092084	-0.034458
3:49561102-49561285_N4	-0.092084	-0.079467
3:49561102-49561285_N2	0.147145	0.04994
3:49561102-49561285_N6	0	0.039153
3:49561102-49561285_N7	-0.875712	-0.142407
5:135402707-135402889_N8	0.882397	0.311699
5:135402707-135402889_N10	0.228622	-0.078465
5:135402707-135402889_ponAbe2	-0.00524605	-0.074495
5:135402707-135402889_panTro5	0.0690789	0.088385
5:135402707-135402889_macFas5	1.12858	0.059364
5:135402707-135402889_calJac3	-0.00242373	-0.051276
5:135402707-135402889_chlSab2	0.556528	0.180926
5:135402707-135402889_papAnu2	0.882397	0.329673
5:135402707-135402889_N9	0.985596	0.234585
5:135402707-135402889_nomLeu3	0.0224187	0.076841
5:135402707-135402889_gorGor3	0.277051	0.10225
5:135402707-135402889_N3	0.0403325	0.080927
5:135402707-135402889_N4	-0.0839083	-0.056405
5:135402707-135402889_N5	-0.189807	0.095852
5:135402707-135402889_N6	0.0690789	0.115639
5:135402707-135402889_N7	0.97122	0.274778
2:239358365-239358551_N8	0.144297	-0.214447
2:239358365-239358551_panTro5	0	0.003355
2:239358365-239358551_macFas5	0.144297	-0.274568
2:239358365-239358551_chlSab2	0.669751	-0.271353
2:239358365-239358551_papAnu2	0.264085	-0.327778
2:239358365-239358551_N9	0.144297	-0.218786
2:239358365-239358551_N3	0.394876	-0.162602
2:239358365-239358551_N5	0	0.036461
2:239358365-239358551_N6	0	-0.036333
2:239358365-239358551_N7	0.144297	-0.239717
16:88570803-88570989_papAnu2	-1.36109	-0.349467
16:88570803-88570989_N10	-1.16262	-0.264997
16:88570803-88570989_gorGor3	-0.0103758	-0.125081
16:88570803-88570989_panTro5	0.285224	-0.006978
16:88570803-88570989_macFas5	-1.55672	-0.229334
16:88570803-88570989_calJac3	-1.34798	-0.256915
16:88570803-88570989_chlSab2	-1.36969	-0.254026
16:88570803-88570989_saiBol1	-2.06896	-0.421233
16:88570803-88570989_N8	-1.16639	-0.247948
16:88570803-88570989_N9	-1.42359	-0.231446
16:88570803-88570989_N7	-1.33528	-0.166145
16:88570803-88570989_ponAbe2	-0.882941	-0.021466
16:88570803-88570989_N2	-0.266178	0.10847
16:88570803-88570989_N3	0.0456067	0.108253
16:88570803-88570989_N4	0.203856	0.038498
16:88570803-88570989_N5	-0.0614095	0.064762
16:88570803-88570989_N6	-0.132089	0.024739
16:88570803-88570989_rheMac3	-1.1338	-0.281367
20:10647109-10647290_N8	-1.52587	0.234951
20:10647109-10647290_gorGor3	0.59035	0.216837
20:10647109-10647290_panTro5	-0.0897595	0.024335
20:10647109-10647290_macFas5	-1.69337	0.245631
20:10647109-10647290_calJac3	0.519949	0.016565
20:10647109-10647290_chlSab2	-1.59237	-0.00376
20:10647109-10647290_N5	0	0.02497
20:10647109-10647290_papAnu2	-1.52587	0.143981
20:10647109-10647290_N9	-1.69337	0.204795
20:10647109-10647290_nomLeu3	-0.275359	0.144908
20:10647109-10647290_rheMac3	-1.69337	0.22328
20:10647109-10647290_ponAbe2	0.220728	0.135622
20:10647109-10647290_N3	-2.0001	0.279994
20:10647109-10647290_N4	-2.0001	0.223388
20:10647109-10647290_N2	-1.88369	0.200312
20:10647109-10647290_N6	0	0.053882
20:10647109-10647290_N7	-1.58365	0.1704
5:77890949-77891135_ponAbe2	0.601071	0.044257
5:77890949-77891135_panTro5	0	-0.01538
5:77890949-77891135_macFas5	0.362679	-0.131571
5:77890949-77891135_calJac3	-0.0196137	-0.132282
5:77890949-77891135_chlSab2	-0.97027	-0.055442
5:77890949-77891135_saiBol1	-0.513525	-0.114983
5:77890949-77891135_N9	0.362679	-0.167588
5:77890949-77891135_nomLeu3	2.71205	-0.013468
5:77890949-77891135_gorGor3	-0.0300837	-0.086281
5:77890949-77891135_N2	-0.498144	-0.025692
5:77890949-77891135_N3	-0.498144	-0.042496
5:77890949-77891135_N4	0	0.002994
5:77890949-77891135_N5	0	-0.003668
5:77890949-77891135_N6	0	-0.046696
5:77890949-77891135_rheMac3	0.362679	-0.143753
5:77934476-77934657_N8	0.0416848	-0.042848
5:77934476-77934657_N10	0.0468623	-0.063462
5:77934476-77934657_gorGor3	-0.122314	0.154242
5:77934476-77934657_panTro5	-0.0783705	0.071341
5:77934476-77934657_macFas5	0.0416848	-0.014771
5:77934476-77934657_calJac3	0.359208	-0.023827
5:77934476-77934657_chlSab2	0.0416848	-0.02587
5:77934476-77934657_saiBol1	1.35398	-0.140398
5:77934476-77934657_papAnu2	-0.147437	0.004456
5:77934476-77934657_N9	0.0416848	-0.052442
5:77934476-77934657_N7	0.0416848	-0.036249
5:77934476-77934657_nomLeu3	0.157181	0.193139
5:77934476-77934657_ponAbe2	0.172517	0.116874
5:77934476-77934657_N2	-0.137195	0.048465
5:77934476-77934657_N3	-0.122401	0.085556
5:77934476-77934657_N4	-0.122401	0.101697
5:77934476-77934657_N5	-0.122401	0.021881
5:77934476-77934657_N6	-0.102838	0.080239
5:77934476-77934657_rheMac3	0.0416848	-0.002341
20:48937797-48937983_papAnu2	-0.1483	0.037013
20:48937797-48937983_N10	-1.11058	-0.43506
20:48937797-48937983_ponAbe2	0.747834	-0.17737
20:48937797-48937983_gorGor3	-0.311161	-0.085785
20:48937797-48937983_panTro5	-0.156804	0.001399
20:48937797-48937983_macFas5	-0.1483	0.091982
20:48937797-48937983_calJac3	0.0646801	-0.3825
20:48937797-48937983_chlSab2	-0.283636	0.061067
20:48937797-48937983_N8	-0.1483	0.056685
20:48937797-48937983_N9	-0.1483	0.096437
20:48937797-48937983_nomLeu3	-0.370314	-0.154753
20:48937797-48937983_rheMac3	0.00860891	-0.076503
20:48937797-48937983_N2	-0.156804	-0.027727
20:48937797-48937983_N3	-0.156804	-0.059838
20:48937797-48937983_N4	-0.156804	-0.039879
20:48937797-48937983_N5	-0.156804	-0.016577
20:48937797-48937983_N6	-0.156804	-0.008768
20:48937797-48937983_N7	-0.1483	0.072629
18:68045424-68045610_N8	-0.00487143	0.063066
18:68045424-68045610_N10	0.505591	-0.118284
18:68045424-68045610_gorGor3	-0.0826438	0.065489
18:68045424-68045610_panTro5	-0.0430242	0.122228
18:68045424-68045610_macFas5	-0.00487143	-0.009272
18:68045424-68045610_calJac3	0.696862	-0.162361
18:68045424-68045610_saiBol1	0.46613	-0.210353
18:68045424-68045610_papAnu2	0.289045	-0.001715
18:68045424-68045610_N9	-0.00487143	0.045675
18:68045424-68045610_nomLeu3	0.327886	0.012857
18:68045424-68045610_rheMac3	-0.690649	0.076576
18:68045424-68045610_N5	-0.0826438	0.007031
18:68045424-68045610_N6	-0.0186714	-0.013034
18:68045424-68045610_N7	0.141524	-0.07776
12:57674040-57674220_gorGor3	0	-0.048641
12:57674040-57674220_chlSab2	0	0.036996
12:57674040-57674220_N8	0	-0.016451
12:57674040-57674220_nomLeu3	0.192443	0.040378
12:57674040-57674220_ponAbe2	-0.427081	0.060357
12:57674040-57674220_N2	0	0.022482
12:57674040-57674220_N3	0	0.107416
12:57674040-57674220_N4	0	0.021292
12:57674040-57674220_N5	0	0.037629
12:57674040-57674220_N6	0	0.040824
12:57674040-57674220_N7	0	0.068253
7:47610983-47611160_N8	0.499747	0.026241
7:47610983-47611160_N10	0.425212	-0.25803
7:47610983-47611160_gorGor3	0.134335	-0.019017
7:47610983-47611160_panTro5	0.134335	-0.008025
7:47610983-47611160_macFas5	0.615706	0.069158
7:47610983-47611160_calJac3	-0.0322496	-0.233918
7:47610983-47611160_saiBol1	1.2455	-0.373707
7:47610983-47611160_N5	0.134335	-0.037233
7:47610983-47611160_papAnu2	0.326393	0.034061
7:47610983-47611160_N9	0.615706	0.130418
7:47610983-47611160_rheMac3	0.696347	0.021787
7:47610983-47611160_ponAbe2	0.177246	-0.046847
7:47610983-47611160_N3	0.134335	-0.025621
7:47610983-47611160_N4	0.134335	-0.054685
7:47610983-47611160_N2	0.134335	-0.060831
7:47610983-47611160_N6	0.134335	0.034888
7:47610983-47611160_N7	0.499747	0.096409
2:153266858-153267044_papAnu2	0.660127	0.007495
2:153266858-153267044_N10	0.581007	-0.081361
2:153266858-153267044_ponAbe2	0.551961	-0.207472
2:153266858-153267044_panTro5	0.80487	-0.130243
2:153266858-153267044_macFas5	-0.0923402	0.005579
2:153266858-153267044_chlSab2	0.0962607	0.092372
2:153266858-153267044_saiBol1	0.719744	-0.119671
2:153266858-153267044_N8	0.575649	0.033181
2:153266858-153267044_N9	0.575649	0.101832
2:153266858-153267044_N7	0.575649	0.118456
2:153266858-153267044_rheMac3	0.636492	0.178583
2:153266858-153267044_N2	0.489751	-0.044532
2:153266858-153267044_N3	0.025156	-0.088756
2:153266858-153267044_N4	0.575549	-0.166702
2:153266858-153267044_N5	0.214479	-0.167916
2:153266858-153267044_N6	0.214479	-0.067088
2:153266858-153267044_gorGor3	0.189937	-0.210278
2:87785589-87785775_N8	-0.010285	0.148143
2:87785589-87785775_N10	0.12996	0.228278
2:87785589-87785775_gorGor3	-0.0710112	0.114379
2:87785589-87785775_panTro5	-0.249225	-0.061947
2:87785589-87785775_macFas5	-0.010285	0.165157
2:87785589-87785775_calJac3	0.127712	0.094687
2:87785589-87785775_chlSab2	-0.010285	0.111941
2:87785589-87785775_saiBol1	0.01504	0.161087
2:87785589-87785775_N5	-0.0710112	0.016778
2:87785589-87785775_papAnu2	-0.364284	0.060826
2:87785589-87785775_N9	-0.010285	0.106331
2:87785589-87785775_nomLeu3	-0.12227	0.107979
2:87785589-87785775_rheMac3	-0.010285	0.142196
2:87785589-87785775_ponAbe2	0.0909705	0.067362
2:87785589-87785775_N3	-0.12227	0.146527
2:87785589-87785775_N4	-0.0710112	0.027078
2:87785589-87785775_N2	0.0430148	0.158135
2:87785589-87785775_N6	-0.0710112	0.01179
2:87785589-87785775_N7	-0.010285	0.048413
12:109232275-109232461_N8	-0.226476	0.09141
12:109232275-109232461_N10	-0.192802	0.117794
12:109232275-109232461_ponAbe2	-0.400094	-0.012332
12:109232275-109232461_macFas5	0.14809	0.051536
12:109232275-109232461_papAnu2	-0.115712	0.145225
12:109232275-109232461_N9	0.14809	0.030332
12:109232275-109232461_gorGor3	0.18053	-0.069514
12:109232275-109232461_N2	-0.192802	0.104228
12:109232275-109232461_N3	-0.192802	0.063009
12:109232275-109232461_N4	-0.192802	0.138634
12:109232275-109232461_rheMac3	0.0177032	0.022928
20:50648364-50648545_N10	-0.692953	0.007046
20:50648364-50648545_gorGor3	-0.222333	-0.035959
20:50648364-50648545_macFas5	-0.945778	-0.202002
20:50648364-50648545_calJac3	-0.650461	-0.016652
20:50648364-50648545_saiBol1	-0.308339	-0.165322
20:50648364-50648545_N8	-0.906679	-0.126198
20:50648364-50648545_N9	-0.945778	-0.137024
20:50648364-50648545_rheMac3	-0.945778	-0.087087
20:50648364-50648545_N5	0	-0.0053
20:50648364-50648545_N6	0	0.017936
20:50648364-50648545_N7	-0.721407	-0.186526
3:49561003-49561182_N8	-1.20366	0.202112
3:49561003-49561182_N10	-0.420652	-0.00829
3:49561003-49561182_gorGor3	-0.0727753	-0.046201
3:49561003-49561182_panTro5	0	0.06239
3:49561003-49561182_macFas5	-1.20366	0.07299
3:49561003-49561182_calJac3	0.179725	0.12511
3:49561003-49561182_chlSab2	-1.24525	0.200849
3:49561003-49561182_saiBol1	-1.15076	0.07068
3:49561003-49561182_papAnu2	-1.20366	0.120493
3:49561003-49561182_N9	-1.20366	0.065923
3:49561003-49561182_N7	-0.950944	0.176265
3:49561003-49561182_nomLeu3	-0.725337	0.036107
3:49561003-49561182_ponAbe2	-1.0276	0.138599
3:49561003-49561182_N2	-0.321382	0.144831
3:49561003-49561182_N3	0	0.043443
3:49561003-49561182_N4	0	0.017645
3:49561003-49561182_N5	0	0.045561
3:49561003-49561182_N6	0	-0.046326
3:49561003-49561182_rheMac3	-1.20366	-0.105956
7:47686879-47687065_N8	-0.86728	-0.13185
7:47686879-47687065_N10	0.289054	0.049559
7:47686879-47687065_gorGor3	-0.101395	-0.033718
7:47686879-47687065_panTro5	1.04529	0.000511
7:47686879-47687065_macFas5	-0.729453	-0.132068
7:47686879-47687065_calJac3	-0.2976	-0.023734
7:47686879-47687065_saiBol1	-0.117361	0.149227
7:47686879-47687065_papAnu2	-0.86728	-0.118181
7:47686879-47687065_N9	-0.86728	-0.123246
7:47686879-47687065_ponAbe2	-0.501046	-0.25266
7:47686879-47687065_N3	0.10153	-0.129502
7:47686879-47687065_N4	0.10153	-0.109359
7:47686879-47687065_N5	-0.101395	-0.056183
7:47686879-47687065_N6	-0.101395	-0.034493
8:103806728-103806914_papAnu2	-0.36068	0.199538
8:103806728-103806914_N10	0.00182801	0.158887
8:103806728-103806914_gorGor3	0.131817	0.023363
8:103806728-103806914_panTro5	-0.00618186	0.063196
8:103806728-103806914_macFas5	-0.453277	0.170334
8:103806728-103806914_calJac3	0.0428701	0.102642
8:103806728-103806914_chlSab2	0.162823	0.239651
8:103806728-103806914_saiBol1	-0.465683	-0.043176
8:103806728-103806914_N8	-0.36068	0.138166
8:103806728-103806914_N9	-0.453277	0.166315
8:103806728-103806914_N7	-0.36068	0.187063
8:103806728-103806914_nomLeu3	-0.0938258	0.177582
8:103806728-103806914_ponAbe2	-0.909451	0.17694
8:103806728-103806914_N2	-0.299654	0.162736
8:103806728-103806914_N3	-0.309592	0.193468
8:103806728-103806914_N4	-0.393536	0.172082
8:103806728-103806914_N5	-0.00618186	0.082082
8:103806728-103806914_N6	-0.00618186	0.120836
8:103806728-103806914_rheMac3	-0.453277	0.17254
14:69422051-69422236_N8	-0.40079	-0.119763
14:69422051-69422236_N10	-0.27068	-0.03941
14:69422051-69422236_panTro5	0	-0.038383
14:69422051-69422236_macFas5	-0.40079	-0.176361
14:69422051-69422236_chlSab2	-0.43156	-0.186986
14:69422051-69422236_saiBol1	1.65952	-0.280355
14:69422051-69422236_papAnu2	-0.40079	-0.140488
14:69422051-69422236_N9	-0.40079	-0.181466
14:69422051-69422236_N6	0	0.009505
14:69422051-69422236_N7	-0.43156	-0.175802
16:88266503-88266688_papAnu2	0.0328994	-0.068414
16:88266503-88266688_N10	0.963893	-0.256355
16:88266503-88266688_ponAbe2	-0.936835	-0.03552
16:88266503-88266688_panTro5	0.552148	-0.137475
16:88266503-88266688_macFas5	0.229756	0.119621
16:88266503-88266688_calJac3	1.56022	-0.203887
16:88266503-88266688_chlSab2	-0.771642	-0.050972
16:88266503-88266688_saiBol1	1.21655	-0.31074
16:88266503-88266688_N8	0.0328994	-0.041599
16:88266503-88266688_N9	0.0328994	-0.056995
16:88266503-88266688_N7	-0.336943	-0.085767
16:88266503-88266688_nomLeu3	0.637377	-0.212025
16:88266503-88266688_gorGor3	0.947931	-0.014005
16:88266503-88266688_N2	0.00367938	0.042672
16:88266503-88266688_N3	0.00367938	0.011088
16:88266503-88266688_N4	0.00367938	0.021395
16:88266503-88266688_N5	0.00367938	0.093119
16:88266503-88266688_N6	0.00367938	0.021174
16:88266503-88266688_rheMac3	0.740419	0.054758
7:47611279-47611465_N8	-0.149954	-0.02192
7:47611279-47611465_N10	-0.0129838	0.017968
7:47611279-47611465_gorGor3	-0.0638025	-0.026636
7:47611279-47611465_panTro5	0	0.007855
7:47611279-47611465_macFas5	-0.138805	-0.026946
7:47611279-47611465_calJac3	0.0470972	0.280759
7:47611279-47611465_chlSab2	0.00440253	-0.21223
7:47611279-47611465_saiBol1	-1.08542	0.079608
7:47611279-47611465_N5	0	0.058511
7:47611279-47611465_papAnu2	-0.00509229	-0.057654
7:47611279-47611465_N9	-0.138805	-0.017462
7:47611279-47611465_nomLeu3	-0.0912942	0.010305
7:47611279-47611465_rheMac3	-0.309308	-0.07979
7:47611279-47611465_ponAbe2	0.00365197	-0.042302
7:47611279-47611465_N3	-0.160356	-0.018413
7:47611279-47611465_N4	-0.0897843	0.001076
7:47611279-47611465_N2	-0.0998412	-0.038759
7:47611279-47611465_N6	0	0.083266
7:47611279-47611465_N7	-0.149954	0.017436
5:141722022-141722201_N2	-0.112409	0.209533
5:141722022-141722201_N8	-0.0182318	0.149559
5:141722022-141722201_N10	-0.445055	0.254982
5:141722022-141722201_rheMac3	-0.0163036	-0.023904
5:141722022-141722201_panTro5	-0.42796	0.134
5:141722022-141722201_macFas5	-0.0492208	0.08442
5:141722022-141722201_calJac3	-0.0552034	0.157233
5:141722022-141722201_chlSab2	-0.0607092	-0.103739
5:141722022-141722201_saiBol1	-0.297926	0.099713
5:141722022-141722201_papAnu2	-1.00027	-0.008683
5:141722022-141722201_N9	-0.0492208	0.137316
5:141722022-141722201_nomLeu3	-0.22005	0.000606
5:141722022-141722201_gorGor3	-0.128059	-0.0005
5:141722022-141722201_ponAbe2	-0.658918	-0.164121
5:141722022-141722201_N3	-0.0273973	0.0947
5:141722022-141722201_N4	-0.0273973	0.155041
5:141722022-141722201_N5	-0.0982903	0.134948
5:141722022-141722201_N6	-0.0982903	0.09257
5:141722022-141722201_N7	-0.0182318	0.093434
6:149657918-149658102_N10	0.47967	-0.098027
6:149657918-149658102_gorGor3	0.450974	0.071852
6:149657918-149658102_chlSab2	0.23976	-0.023576
6:149657918-149658102_saiBol1	0.610136	-0.198967
6:149657918-149658102_N8	0.23976	-0.007431
6:149657918-149658102_nomLeu3	0.100623	0.003724
6:149657918-149658102_N2	0.261904	-0.046575
6:149657918-149658102_N3	0.210454	0.105917
6:149657918-149658102_N4	0.210454	0.12602
6:149657918-149658102_N5	0.300751	-0.012815
6:149657918-149658102_N6	0.300751	0.033672
6:149657918-149658102_N7	0.23976	-0.082051
2:235679465-235679650_N8	-0.922709	0.131904
2:235679465-235679650_N10	-0.0704815	0.083033
2:235679465-235679650_ponAbe2	-0.368637	0.128557
2:235679465-235679650_macFas5	-0.10808	-0.081784
2:235679465-235679650_calJac3	0.646295	0.052587
2:235679465-235679650_chlSab2	-0.770208	-0.168302
2:235679465-235679650_saiBol1	-0.239243	-0.06833
2:235679465-235679650_papAnu2	0.0215116	0.214781
2:235679465-235679650_N9	-0.922709	0.070072
2:235679465-235679650_nomLeu3	-1.06872	0.144254
2:235679465-235679650_gorGor3	-0.695858	0.151197
2:235679465-235679650_N3	-0.353379	0.034899
2:235679465-235679650_N4	-0.722515	0.059872
2:235679465-235679650_N5	-0.168957	0.033064
2:235679465-235679650_N6	-0.816935	0.01884
2:235679465-235679650_rheMac3	-0.922709	0.164055
2:10425760-10425932_papAnu2	0.119546	0.137625
2:10425760-10425932_N10	0.16948	0.048119
2:10425760-10425932_ponAbe2	0.17419	0.005596
2:10425760-10425932_gorGor3	0.410878	0.067251
2:10425760-10425932_panTro5	-0.125436	0.113578
2:10425760-10425932_macFas5	0.173519	0.058281
2:10425760-10425932_calJac3	0.237449	-0.009368
2:10425760-10425932_chlSab2	0.43648	0.209737
2:10425760-10425932_N8	0.119546	0.129143
2:10425760-10425932_N9	0.173519	-0.028253
2:10425760-10425932_nomLeu3	-0.0960589	-0.018615
2:10425760-10425932_rheMac3	0.173519	0.057699
2:10425760-10425932_N2	0.126555	0.193677
2:10425760-10425932_N3	0.170847	0.117496
2:10425760-10425932_N4	0.170847	0.020276
2:10425760-10425932_N5	-0.153472	0.166062
2:10425760-10425932_N6	-0.125436	-0.005967
2:10425760-10425932_N7	0.0389341	0.123303
17:79958268-79958452_gorGor3	-0.194121	-0.021566
17:79958268-79958452_panTro5	-0.599785	0.1199
17:79958268-79958452_macFas5	-0.0265737	-0.016807
17:79958268-79958452_calJac3	1.29618	0.349156
17:79958268-79958452_chlSab2	0.433936	-0.025835
17:79958268-79958452_saiBol1	0.0896044	0.104502
17:79958268-79958452_N8	-0.0265737	-0.017559
17:79958268-79958452_N9	-0.0265737	0.031142
17:79958268-79958452_nomLeu3	0.0466642	-0.088022
17:79958268-79958452_rheMac3	-0.0265737	-0.073913
17:79958268-79958452_ponAbe2	0.10853	-0.062795
17:79958268-79958452_N3	-0.254168	0.022014
17:79958268-79958452_N4	0.455334	-0.040754
17:79958268-79958452_N5	-0.0125184	0.061431
17:79958268-79958452_N6	-0.0125184	0.126442
17:79958268-79958452_N7	0.433936	0.047329
16:70780703-70780889_N8	0.244775	-0.097759
16:70780703-70780889_gorGor3	-0.423639	0.135892
16:70780703-70780889_panTro5	-0.423639	0.117066
16:70780703-70780889_macFas5	0.0876063	-0.093972
16:70780703-70780889_calJac3	-0.284335	0.200392
16:70780703-70780889_chlSab2	0.322833	0.084129
16:70780703-70780889_saiBol1	0.113876	-0.324948
16:70780703-70780889_N5	-0.423639	0.084353
16:70780703-70780889_papAnu2	0.608533	-0.174727
16:70780703-70780889_N9	0.0876063	-0.196885
16:70780703-70780889_nomLeu3	-0.20152	0.089886
16:70780703-70780889_rheMac3	0.0876063	-0.111629
16:70780703-70780889_ponAbe2	-0.693242	0.148348
16:70780703-70780889_N3	-0.398726	0.144071
16:70780703-70780889_N4	-0.398726	0.205402
16:70780703-70780889_N2	-0.00715144	0.029579
16:70780703-70780889_N6	-0.423639	0.132824
16:70780703-70780889_N7	0.267179	-0.094243
11:2009928-2010114_N8	0.52802	-0.007608
11:2009928-2010114_rheMac3	0.52802	-0.011774
11:2009928-2010114_macFas5	0.52802	0.016639
11:2009928-2010114_saiBol1	0.354535	0.192314
11:2009928-2010114_papAnu2	0.52802	0.025377
11:2009928-2010114_N9	0.52802	0.026675
11:2009928-2010114_nomLeu3	0.360173	-0.079581
11:2009928-2010114_N2	0.00122174	0.098892
11:2009928-2010114_N3	0.417355	0.059648
11:2009928-2010114_N4	0.417355	0.074731
11:2009928-2010114_N7	0.52802	-0.024273
22:19948507-19948687_papAnu2	-0.0511356	0.077948
22:19948507-19948687_N10	0.391028	-0.09224
22:19948507-19948687_ponAbe2	0.549383	-0.008326
22:19948507-19948687_gorGor3	0.206578	-0.017101
22:19948507-19948687_panTro5	0.0286133	-0.001427
22:19948507-19948687_macFas5	0.0248554	-0.148176
22:19948507-19948687_calJac3	0.799478	0.085956
22:19948507-19948687_chlSab2	-0.348634	0.119318
22:19948507-19948687_saiBol1	0.629674	-0.09142
22:19948507-19948687_N8	-0.0511356	-0.06911
22:19948507-19948687_N9	-0.260263	-0.079573
22:19948507-19948687_nomLeu3	0.851581	0.081596
22:19948507-19948687_rheMac3	-0.260263	-0.036004
22:19948507-19948687_N2	0.14711	0.00374
22:19948507-19948687_N3	0.179803	0.043275
22:19948507-19948687_N4	0.179803	0.002405
22:19948507-19948687_N5	0.179803	0.023275
22:19948507-19948687_N6	0	-0.040171
22:19948507-19948687_N7	-0.422927	0.170508
19:55720793-55720977_papAnu2	-0.0307209	0.123526
19:55720793-55720977_N7	-0.0307209	0.130949
19:55720793-55720977_ponAbe2	0.442166	0.028257
19:55720793-55720977_macFas5	-0.0307209	0.110364
19:55720793-55720977_N8	-0.0307209	0.169203
19:55720793-55720977_N9	-0.0307209	0.099715
19:55720793-55720977_nomLeu3	-2.47847	-0.019443
19:55720793-55720977_gorGor3	0.223803	0.085869
19:55720793-55720977_N2	0.0754243	0.053648
19:55720793-55720977_N3	0.0754243	0.091531
19:55720793-55720977_N4	0.223803	0.067614
19:55720793-55720977_N5	0.223803	0.131759
19:55720793-55720977_N6	0.223803	0.016105
19:55720793-55720977_rheMac3	-0.0307209	0.124866
22:51139238-51139424_papAnu2	0.845762	0.104361
22:51139238-51139424_N10	-0.268282	0.140087
22:51139238-51139424_rheMac3	0.303585	0.094148
22:51139238-51139424_ponAbe2	1.54411	0.11166
22:51139238-51139424_panTro5	-0.301952	-0.02359
22:51139238-51139424_macFas5	0.303585	0.10992
22:51139238-51139424_chlSab2	0.348378	0.061572
22:51139238-51139424_N8	0.545725	0.072792
22:51139238-51139424_N9	0.303585	0.085205
22:51139238-51139424_nomLeu3	0.304233	0.177806
22:51139238-51139424_gorGor3	-0.405957	-0.034641
22:51139238-51139424_N2	0.382237	0.187898
22:51139238-51139424_N3	0.275578	0.181014
22:51139238-51139424_N4	0.0463414	0.119996
22:51139238-51139424_N5	-0.301952	-0.045437
22:51139238-51139424_N6	-0.301952	0.040984
22:51139238-51139424_N7	0.414142	0.061943
5:32531252-32531429_N10	-0.403374	-0.079203
5:32531252-32531429_gorGor3	-0.585647	0.005344
5:32531252-32531429_calJac3	-0.727658	0.048296
5:32531252-32531429_saiBol1	-0.0511156	-0.051862
5:32531252-32531429_N8	-0.138344	0.074984
5:32531252-32531429_N9	-0.138344	0.028639
5:32531252-32531429_rheMac3	0.215019	-0.063732
5:32531252-32531429_N2	-0.389086	-0.115347
5:32531252-32531429_N3	-0.389086	-0.130856
5:32531252-32531429_N5	-0.241527	-0.084394
5:32531252-32531429_N6	0	-0.02381
5:32531252-32531429_N7	0.0746865	0.075478
17:55601305-55601491_papAnu2	0.910703	0.049675
17:55601305-55601491_N10	1.27974	0.09622
17:55601305-55601491_gorGor3	0.488938	0.018849
17:55601305-55601491_panTro5	0.328871	0.078688
17:55601305-55601491_macFas5	0.592779	0.081428
17:55601305-55601491_calJac3	-0.712247	0.129572
17:55601305-55601491_chlSab2	0.915577	0.12845
17:55601305-55601491_rheMac3	0.592779	0.009278
17:55601305-55601491_saiBol1	0.732027	0.220225
17:55601305-55601491_N8	0.592779	0.003089
17:55601305-55601491_N9	0.592779	0.007965
17:55601305-55601491_nomLeu3	1.1125	0.122824
17:55601305-55601491_ponAbe2	0.499602	0.070597
17:55601305-55601491_N2	0.490382	0.020963
17:55601305-55601491_N3	0.301686	0.054314
17:55601305-55601491_N4	0.301686	0.055699
17:55601305-55601491_N5	0.46154	0.011028
17:55601305-55601491_N6	0.358733	0.079842
17:55601305-55601491_N7	1.02262	0.07043
16:88267203-88267389_N8	-0.204282	-0.036347
16:88267203-88267389_N10	-0.165781	0.182549
16:88267203-88267389_chlSab2	-0.303474	-0.03206
16:88267203-88267389_papAnu2	-0.204282	-0.032281
16:88267203-88267389_N9	-0.204282	0.002695
16:88267203-88267389_nomLeu3	-0.0923722	0.113421
16:88267203-88267389_N5	-0.631457	0.145561
16:88267203-88267389_N6	-0.631457	0.137773
20:47001998-47002181_rheMac3	0.072844	0.071768
20:47001998-47002181_panTro5	-0.494521	0.057396
20:47001998-47002181_macFas5	0.334664	0.026712
20:47001998-47002181_calJac3	-0.203282	-0.241363
20:47001998-47002181_chlSab2	0.108945	-0.194896
20:47001998-47002181_saiBol1	0.95801	-0.042173
20:47001998-47002181_N8	0.072844	0.023046
20:47001998-47002181_N9	0.072844	-0.007547
20:47001998-47002181_gorGor3	0.165196	-0.09179
20:47001998-47002181_ponAbe2	-0.0343179	0.05344
20:47001998-47002181_N3	-0.239359	0.048899
20:47001998-47002181_N5	0.15835	0.02052
20:47001998-47002181_N6	0	-0.075018
20:47001998-47002181_N7	0.072844	0.075889
8:140981329-140981508_N8	2.87128	-0.286394
8:140981329-140981508_N10	2.69646	-0.287468
8:140981329-140981508_ponAbe2	2.97427	-0.037256
8:140981329-140981508_panTro5	0.905935	-0.009388
8:140981329-140981508_macFas5	2.87128	-0.167259
8:140981329-140981508_calJac3	2.34488	-0.324445
8:140981329-140981508_chlSab2	2.40667	-0.154893
8:140981329-140981508_saiBol1	2.60884	-0.123194
8:140981329-140981508_papAnu2	2.87128	-0.192528
8:140981329-140981508_N9	2.87128	-0.157253
8:140981329-140981508_N7	2.87128	-0.202934
8:140981329-140981508_rheMac3	2.87128	-0.18882
8:140981329-140981508_N2	2.58988	-0.141044
8:140981329-140981508_N3	3.40389	-0.022428
8:140981329-140981508_N4	2.82049	-0.074819
8:140981329-140981508_N5	1.09209	-0.054129
8:140981329-140981508_N6	1.09209	0.034709
8:140981329-140981508_gorGor3	1.13228	0.04711
2:87957592-87957778_N10	-0.4811	0.087682
2:87957592-87957778_gorGor3	-0.537347	0.059029
2:87957592-87957778_panTro5	-0.739673	-0.019149
2:87957592-87957778_macFas5	-0.522414	-0.061787
2:87957592-87957778_calJac3	-0.133702	0.041135
2:87957592-87957778_chlSab2	-0.67697	-0.10411
2:87957592-87957778_saiBol1	-0.414727	-0.012813
2:87957592-87957778_N8	-0.522414	-0.137296
2:87957592-87957778_N9	-0.522414	-0.069754
2:87957592-87957778_nomLeu3	-0.878811	0.147333
2:87957592-87957778_rheMac3	-0.522414	-0.084117
2:87957592-87957778_ponAbe2	-0.666122	0.071351
2:87957592-87957778_N3	-0.537347	0.02508
2:87957592-87957778_N4	-0.537347	0.020938
2:87957592-87957778_N5	-0.537347	0.039422
2:87957592-87957778_N6	-0.537347	0.010991
2:87957592-87957778_N7	-0.522414	-0.071565
1:110439487-110439673_N8	-0.114549	0.148478
1:110439487-110439673_gorGor3	0.166604	0.016202
1:110439487-110439673_ponAbe2	0.889438	0.040326
1:110439487-110439673_panTro5	0.187953	0.038683
1:110439487-110439673_macFas5	0.0888582	0.047041
1:110439487-110439673_chlSab2	0.0393028	0.089403
1:110439487-110439673_saiBol1	1.00077	-0.195196
1:110439487-110439673_papAnu2	1.23367	-0.023584
1:110439487-110439673_N9	0.0888582	0.050593
1:110439487-110439673_nomLeu3	0.0042004	0.11844
1:110439487-110439673_rheMac3	0.0888582	0.090527
1:110439487-110439673_N2	0.218654	0.063761
1:110439487-110439673_N3	0.166604	0.015005
1:110439487-110439673_N4	0.166604	0.009096
1:110439487-110439673_N5	0.166604	0.016451
1:110439487-110439673_N6	0.166604	-0.021081
1:110439487-110439673_N7	-0.114549	0.133989
7:22485155-22485341_papAnu2	0.00361083	0.100991
7:22485155-22485341_N10	-0.190039	0.420226
7:22485155-22485341_gorGor3	0.126376	-0.011767
7:22485155-22485341_panTro5	0.0333335	-0.082947
7:22485155-22485341_macFas5	0.104009	0.136837
7:22485155-22485341_calJac3	0.0780528	0.22096
7:22485155-22485341_chlSab2	0.255376	0.081318
7:22485155-22485341_rheMac3	-0.118439	0.200425
7:22485155-22485341_saiBol1	-0.320596	0.191781
7:22485155-22485341_N8	0.00361083	0.104131
7:22485155-22485341_N9	-0.118439	0.173445
7:22485155-22485341_nomLeu3	0.244027	-0.137741
7:22485155-22485341_ponAbe2	0.0836177	-0.108722
7:22485155-22485341_N2	0.110445	0.183982
7:22485155-22485341_N3	0.0717829	-0.055919
7:22485155-22485341_N4	0.0717829	-0.054583
[truncated: 2,123 more rows]

## Sheet: S7 Orthologs normalized to N2
Table S7. Orthologs normalized to N2
	human	N6	Chimp	N5	Gorilla	N4	Orangutan	N3	Gibbon	N2	Rhesus	N9	Crab-eating_macaque	N8	Baboon	N7	Vervet	Marmoset	N10	Squirrel_monkey
7:47611279-47611465	0.0998412	0.0998412	0.0998412	0.0998412	0.0360387	0.0100569	0.103493	-0.0605152	0.00854702	0	-0.209467	-0.0389642	-0.0389642	-0.0501131	0.0947489	-0.0501131	0.104244	0.146938	0.0868574	-0.985578
20:11668304-11668490	nan	0.0639098	0.0639098	0.0639098	nan	0	-0.399214	0	0.0373015	0	-0.295644	-0.0452494	-0.0452494	-0.0452494	nan	-0.0452494	nan	-0.521096	-0.348259	-0.460357
1:17088117-17088303	-0.0916885	0.553158	0.628559	0.553158	0.553158	0.3756	0.3756	0.3756	nan	0	-0.147902	-0.147902	-0.147902	-0.147902	-0.147902	-0.147902	-1.08793	nan	nan	0.0028885
7:101668084-101668270	0.568196	0.568196	0.568196	0.568196	0.568196	0.340588	-0.705879	0.340588	nan	0	-0.132387	-0.132387	-0.217671	-0.132387	nan	-0.132387	-0.324474	-1.05184	-0.333429	0.745429
8:140981329-140981508	-2.58988	-1.49779	-1.68394	-1.49779	-1.4576	0.230612	0.384397	0.814018	nan	0	0.281406	0.281406	0.281406	0.281406	0.281406	0.281406	-0.18321	-0.244992	0.106583	0.018961
16:27482121-27482306	-2.40023	-2.40023	-2.78855	-2.40023	-2.99391	-3.03777	nan	-0.0304013	-0.394696	0	-0.124352	-0.124352	-0.124352	0	1.49865	0	-0.0648137	-1.09903	-2.17541	-1.8929
8:140981434-140981607	0.58149	0.58149	0.906457	0.58149	0.642229	-0.0481039	-0.0255495	0.405236	0.308686	0	0.736761	0.736761	0.736761	0.736761	0.736761	0.736761	nan	-0.222301	-0.0900754	-0.960395
19:45959064-45959250	0.0489339	0	-0.521625	0	-0.155539	0	-0.360747	0	0.279844	0	-0.399101	-0.399101	-0.399101	0	0	0	0	-0.676636	nan	3.18564
5:172280603-172280779	0.117512	0.117512	0.182442	0.117512	-0.12162	-0.967916	-0.768604	-1.15646	-0.907258	0	nan	0.127833	0.127833	-0.568447	-0.568447	-0.568447	nan	nan	nan	-0.512693
19:51854192-51854378	0.196144	0.196144	0.124538	0.167357	0.00821018	0.237431	-0.442956	0.237431	0.00300766	0	-0.433722	-0.270689	-0.270689	-0.134498	nan	-0.134498	0.268899	-3.00484	-0.639708	-0.198688
10:73102300-73102482	-0.267149	-0.145398	-0.00689084	-0.145398	0.0663261	-0.145398	-0.0888449	-0.116751	-1.93626	0	-0.0793539	-0.233478	-0.233478	-0.331484	-0.358986	-0.331484	-0.0727591	0.294729	0.222162	0.915493
7:1004980-1005162	-1.13346	-1.05978	nan	-1.05978	-1.39808	-1.0844	-1.32104	-1.0844	nan	0	-0.416197	-0.416197	-0.416197	-0.366107	-0.200071	-0.317216	-0.301753	-0.3989	-0.419452	-0.988409
1:229283982-229284167	0.0998692	0.0998692	nan	0.0998692	nan	0.277528	-0.0413048	0.277528	0.0173154	0	nan	-0.853844	-0.853844	-0.813916	-0.813916	-0.813916	-0.97411	-0.214252	-0.214252	-0.81178
11:12846228-12846414	-0.319288	-0.319288	-0.617402	-0.0117332	-0.0117332	-0.0117332	-0.316864	0.175448	-0.0426538	0	-0.0715271	0.163106	-0.294873	-0.0649293	-0.0649293	-0.0649293	0.10164	1.49099	1.35764	1.24421
12:6481478-6481664	-0.13653	0.0750505	nan	0.0750505	0.0750505	0.0784953	0.106892	-0.308757	-0.0675577	0	-0.0328289	-0.0328289	-0.0328289	-0.362884	0.605473	-0.100323	-0.119168	0.276114	-0.0265397	0.373242
1:110438581-110438767	-0.353271	-0.0907539	-0.555868	-0.199268	-0.376777	0	-0.961261	0	-0.326802	0	-0.539815	-0.539815	-0.539815	-0.539815	-1.62844	-0.539815	-0.366223	-1.09048	-1.04081	-1.49175
9:138899788-138899963	0.895194	0.895194	0.737741	0.895194	nan	nan	nan	0.114638	-1.39307	0	1.16567	1.16567	1.16567	1.16567	0.891437	0.869028	nan	0.890073	0.432629	0.207628
22:43201660-43201846	-0.255382	-0.360698	-0.239999	-0.360698	-0.533883	-0.754828	-1.4905	-1.36758	-1.67842	0	-1.42219	-1.42219	-1.42219	-1.95717	-2.02495	-2.14961	-1.65016	nan	nan	-4.35832
5:139023120-139023305	-0.696879	-0.465792	-0.474178	-0.465792	-0.465792	-0.281427	-0.209364	-0.281427	0.296534	0	-3.49209	-3.49209	-3.09007	-2.5174	-2.5174	-2.5174	-2.3519	0.195828	-0.0876946	1.26233
15:63114160-63114339	-0.270956	-0.270956	-0.190699	0	0.0471824	0	-0.24671	0	-0.052296	0	-0.458449	-0.458449	-0.458449	-0.458449	-1.32801	-0.0306303	0.327376	-1.15674	-0.423722	0.296276
1:234775081-234775267	0	0	0	0	0.0550577	0	nan	0	-0.862043	0	-0.967274	nan	nan	-0.590055	-0.590055	-0.590055	-1.81862	-0.963145	-0.425904	nan
11:2009428-2009614	-0.0214124	-0.0214124	-0.0214124	0	0	0	0.0368607	0	0	0	0.0769176	0.0769176	0.168865	0.0769176	0.0769176	0.0769176	0.0769176	-0.292588	-0.292588	-0.292588
17:55601407-55601591	-0.0915333	-0.0915333	-0.0915333	0.00282298	-1.28402	0	-0.349347	0	-0.0697297	0	-0.314385	-0.314385	-0.314385	-0.314385	-0.314385	nan	-0.345892	0.210821	0.143309	0.572652
20:48937797-48937983	0.156804	0	0	0	-0.154357	0	0.904638	0	-0.21351	0	0.165413	0.00850427	0.00850427	0.00850427	0.00850427	0.00850427	-0.126832	0.221484	-0.953773	nan
7:98970268-98970454	-0.392512	-0.233568	nan	-0.233568	nan	-0.398884	-0.224273	-0.398884	-0.543294	0	nan	-0.207894	-0.207894	0.051268	-0.105557	0.051268	-0.744956	nan	-2.99541	nan
1:10616017-10616203	-0.619162	-0.722437	nan	-0.66387	-0.66387	-0.137387	nan	-0.137387	nan	0	0.291576	0.291576	0.291576	0.248934	0.214551	0.258407	-0.0341519	0.982432	0.972755	1.08932
17:73545679-73545865	0.131087	0.778274	0.928506	0.778274	0.786465	1.25716	1.1427	1.25716	nan	0	-0.155763	-0.155763	-0.155763	0.37602	-0.389726	0.37602	0.936208	nan	nan	0.110977
16:88266503-88266688	-0.00367938	0	0.548469	0	0.944252	0	-0.940515	0	0.633698	0	0.73674	0.02922	0.226077	0.02922	0.02922	-0.340622	-0.775321	1.55654	0.960214	1.21287
7:2797578-2797763	-0.0108441	-0.0108441	nan	-0.0108441	-0.0108441	-0.0130122	-0.0130122	-0.0130122	-1.31566	0	-0.965812	-0.965812	-0.965812	-0.965812	-0.965812	-0.466031	nan	nan	nan	nan
17:73545580-73545764	0.623742	0.446947	0.380818	0.446947	0.168427	0.237723	0.159914	0.237723	0.0114755	0	0.226324	0.260819	0.260819	0	-0.0598551	0	-0.201926	-0.100648	-0.134708	-0.0501059
1:235011783-235011966	0.941856	0.571341	0.941029	0.447213	0.838058	0.601968	0.668597	0.658149	0.123443	0	-0.877951	-0.877951	-0.877951	-0.877951	0.763239	-0.877951	nan	0.604809	0.202785	0.512431
1:181104188-181104373	nan	2.47917	2.47917	2.47917	2.47917	2.47917	2.89558	2.47917	nan	0	-0.100403	0.0337436	-0.663977	0.377003	0.337244	0.377003	0.361743	1.21377	1.34963	1.88025
5:135459111-135459297	0	0	0	0	nan	0	0	0	0.100088	0	0.0257858	0.0257858	0.0257858	0.0365858	0.0365858	0.0365858	-0.326405	0.516212	0.47286	-0.9731
11:67914034-67914208	0.265735	0.265735	0.265735	0.0478699	0.0478699	0.0478699	0.0478699	0.0719086	0.24038	0	0.0218907	0.0218907	0.0218907	-0.19726	nan	0.229938	-0.0546378	0.224428	0.588103	0.633622
17:48189005-48189191	0.00109209	0.229127	0.262481	0.229127	0.12384	-0.0141336	0.294769	-0.0141336	-0.17221	0	-0.197071	-0.197071	0.0627588	-0.197071	-0.144826	-0.0153273	-0.0153273	0.613776	0.235849	nan
22:19879504-19879690	-0.516108	-0.516108	-0.499304	-0.756725	-0.581429	-0.322372	-1.02138	0	-0.393924	0	-1.42943	-1.61291	-1.61291	-1.50388	-3.16548	-0.324584	-0.433058	0.243858	0.0855474	-1.09419
8:341766-341949	-0.400631	0.36967	0.0487607	0.36967	0.36967	0.17116	0.426652	0.17116	1.68565	0	0.445442	0.445442	0.445442	0.445442	0.445442	0.445442	0.162338	-0.708536	nan	-0.0561227
2:153266858-153267044	-0.489751	-0.275273	0.315118	-0.275273	-0.299814	0.0857979	0.0622094	-0.464595	nan	0	0.146741	0.085898	-0.582091	0.085898	0.170376	0.085898	-0.39349	nan	0.0912562	0.229993
12:3207145-3207327	0.0419787	0.0419787	0.168507	0.0419787	-0.0139513	0.165684	0.573232	0.109149	0.474106	0	0.467616	0.354776	0.354776	0.309292	-0.0504121	0.309292	0.383276	1.04688	0.403802	0.311525
4:6691074-6691251	-0.168712	-0.278589	-0.260563	-0.278589	-0.278589	-0.172716	-0.517805	-0.172716	0.736946	0	-0.277998	-0.277998	-0.277998	-0.2282	-0.635505	-0.2282	nan	0.208738	-0.318862	0.147611
6:89745185-89745371	0.319856	0.319856	0.210169	0.319856	0.319856	0.413264	0.234109	0	0.291921	0	0.123752	0.123752	0.123752	0.123752	-0.647952	0.123752	0.098699	-0.412398	0.299531	0.363038
5:148803311-148803497	0.426547	0.440464	nan	0.440464	0.440464	0.377494	0.792398	0.377494	0.0725772	0	-0.474179	-0.474179	-0.0558863	-0.474179	nan	-0.474179	-0.474179	0.00953062	-0.0293425	0.164075
6:7137311-7137486	0.0724355	-0.242791	-0.254403	-0.242791	-0.35361	-0.313868	-0.313868	0.12727	0.0101824	0	-0.310392	-0.310392	-0.310392	-0.222845	-0.117493	0.0553717	-0.277335	-1.0416	-0.167765	-0.228265
20:44574797-44574983	0.466867	0.202486	0.202486	0.202486	0.36929	0.202124	0.202124	0.241878	0.207125	0	1.259	1.19429	1.19429	1.05628	1.05628	1.05628	1.29033	2.12848	1.44294	2.15435
22:37898661-37898841	0.0561578	0.185023	0.185023	0.205789	0.205789	0.186926	0.267639	0.186926	0.334237	0	0.267402	0.267402	0.267402	0.272925	nan	0.446178	0.385452	nan	0.295784	nan
9:124511384-124511569	-0.249337	-0.260794	-0.260794	-0.260794	-0.361804	-0.22885	-0.235951	-0.22885	-0.20085	0	-0.0381119	-0.0381119	-0.0381119	-0.0381119	-0.0590877	-0.0381119	0.35215	0.533788	0.677856	0.564147
16:70780203-70780389	-0.219322	-0.219322	-0.461345	-0.219322	nan	-0.665437	nan	-0.665437	0.0291191	0	0.844036	0.844036	nan	nan	0.462565	0.796818	0.54502	-0.534964	0.324306	-0.921956
1:150975281-150975464	-2.1408	-2.1408	nan	-2.12535	nan	-0.436892	nan	-0.436892	-0.436892	0	0.176145	0.176145	0.176145	-0.0532104	-0.0532104	-0.0532104	-0.055795	-0.0664489	nan	nan
22:21240004-21240190	1.85065	1.17109	1.59931	1.17109	1.44369	nan	0.215168	nan	0.227865	0	1.17878	0.747787	0.747787	0.747787	0.747787	0.575709	1.87341	2.17082	2.05985	1.02825
3:49561003-49561182	0.321382	0.321382	0.321382	0.321382	0.248607	0.321382	-0.706221	0.321382	-0.403954	0	-0.882283	-0.882283	-0.882283	-0.882283	-0.882283	-0.629561	-0.923866	0.501107	-0.0992698	-0.829379
15:39726916-39727100	-0.502726	-0.39917	-0.264929	-0.39917	0.279115	-0.327781	-0.320184	-0.327781	0.121796	0	-0.590734	-0.590734	-1.26304	-0.590734	-0.911133	-0.373317	-0.851692	-1.23177	nan	nan
2:235772065-235772251	-0.424893	-0.424893	-0.424893	-0.424893	-0.424893	-0.151409	-0.507507	nan	nan	0	nan	-1.20959	-1.20959	-1.20959	-0.682432	nan	-0.72436	0.0590994	0.0196847	-0.0620815
22:19879610-19879796	0.000386422	0.000386422	nan	0.000386422	0.0473343	-0.055921	0.0911132	-0.055921	nan	0	-0.15148	-0.15148	-0.15148	-0.15148	0.162229	-0.15148	0.0881116	-0.290916	nan	nan
1:110438782-110438965	nan	nan	-1.93291	-0.798006	-0.53017	-0.00599693	0.205225	-0.00599693	0.0131931	0	-0.120679	-0.120679	-0.120679	-0.120679	-0.120679	-0.114278	-0.473591	nan	nan	nan
19:7463704-7463890	0.0115594	0.0115594	0.0115594	0.359311	0.359311	-0.0606583	-0.429037	-0.0606583	-1.10064	0	nan	-0.454931	-0.454931	-0.454931	-0.286021	-0.454931	-0.889741	0.182035	nan	-0.141343
20:47002497-47002683	0.222139	0.222139	-0.116	0.222139	nan	0.648472	0.75874	0.648472	-0.183187	0	0.382703	0.382703	0.382703	0.742312	nan	0.443455	0.36681	nan	nan	nan
21:44860982-44861162	0.540556	0.107894	nan	0.107894	0.107894	0.0358214	nan	0.0358214	-0.291813	0	0.112751	0.112751	0.112751	0.0748156	nan	0.0748156	-0.275914	0.566088	0.892041	nan
10:11917402-11917580	2.5281	2.5281	2.52334	2.52982	2.52982	2.61678	2.31088	2.61678	2.06721	0	2.0906	2.0906	2.0906	2.50832	2.72101	2.50832	2.78036	2.74245	2.64137	3.52288
1:85794717-85794901	-0.764	0	0	0	-0.990574	0	-0.0239007	0	-0.228142	0	0.309326	0.309326	0.309326	0.309326	0.358647	0.205231	0.205231	nan	0.297285	0.7138
1:229283881-229284067	0.262226	0.262226	0.262226	0.330021	nan	0.0465042	0.129345	0.0465042	0.27431	0	-3.38234	-3.38234	-3.38234	-3.81376	-3.81376	-3.18989	-3.02787	-0.136066	-0.544088	-0.53876
6:36095326-36095511	-0.107935	-0.107935	-0.094514	-0.211288	-0.211288	0.0389411	0.21064	0.0389411	-0.871197	0	-1.90889	-1.63353	-1.63353	-1.63353	nan	-0.474394	-1.58877	nan	2.00054	1.13033
1:17092330-17092516	0.0429579	-0.0170303	-0.00672201	-0.0170303	-0.164671	0.0234923	-0.229064	0.0234923	-0.218599	0	-0.0163465	-0.0163465	-0.0163465	-0.0927754	-0.296619	-0.0927754	-0.172137	0.373253	0.373253	nan
12:122884051-122884237	0	0	-0.329225	0	-0.125913	0	nan	0	nan	0	-0.151336	-0.151336	0.133415	-0.151336	-0.238105	-0.151336	-0.151336	nan	-2.10784	nan
20:49013197-49013382	-0.109468	-0.109468	-0.202072	-0.109468	-0.109468	-0.078792	-0.638696	0.0554995	-0.0768861	0	0.0409482	0.0409482	0.0409482	0.117	0.123431	0.117	0.298933	-0.0757154	0.00215385	0.54862
2:135215437-135215618	0.201072	0.201072	0.345629	0.201072	-0.069277	0.199566	0.227464	0.199566	-0.149731	0	0.16716	0.16716	0.16716	0.0955905	0.0955905	0.0955905	0.0365438	-0.837119	-0.49207	-2.10353
19:51855593-51855778	-0.382006	-0.173508	0.128844	-0.173508	-0.173508	0	-0.55525	0	nan	0	-1.58466	-1.58466	-1.52331	-1.69194	-1.29864	-1.86912	nan	-1.30048	-0.968837	-0.901774
1:94533819-94534005	nan	0.263401	-0.297705	0.263401	0.263401	nan	0.0950377	0.225911	-0.355168	0	0.0645872	0.0645872	0.0645872	-0.0159026	-0.387401	-0.0523069	-0.304161	-2.75742	-3.23674	-2.56003
22:37897361-37897542	-0.0123162	-0.0123162	-0.0123162	0.1222	nan	0.1222	-0.296653	nan	nan	0	-0.563193	nan	-0.588881	0.0368549	-0.00680875	nan	-0.221259	-0.539476	-0.873254	-0.873254
6:34625327-34625510	0.426261	0.0394566	0.190489	0.0394566	-0.0418233	0.231988	nan	0.231988	nan	0	0.147516	0.147516	0.147516	0.147516	-0.247325	0.147516	0.147516	-0.130244	0	-0.235751
16:88266497-88266676	-0.00999122	0	0.128876	0	0.270904	0	-0.0678153	0	0.0498771	0	-0.211329	-0.314744	-0.138484	-0.314744	-0.314744	-0.479365	-0.723553	0.403389	0.360014	0.0114636
20:62868160-62868346	-0.00246589	-0.00246589	nan	nan	nan	0	0	0	-1.44057	0	-0.361557	-0.361557	nan	-0.361557	-0.361557	-0.361557	-0.361557	-0.139024	-0.27615	nan
8:11488995-11489181	0.280088	0.0847501	-0.0023794	0	-0.00755052	0	nan	0	0.0949867	0	0.232712	0.232712	0.232712	0.219864	0.250155	0.219864	0.219864	-0.0727705	-0.136188	-0.109117
8:19522927-19523108	0.626516	0.444249	0.432048	0.444249	0.809225	0.648594	0.92452	0.343414	0.264684	0	-0.183469	-0.183469	-0.183469	-0.183469	-0.347421	-0.183469	-0.442218	0.0340131	nan	nan
3:49561102-49561285	-0.147145	-0.147145	-0.147145	-0.147145	-0.171657	-0.239229	-0.747271	-0.239229	-0.584709	0	-1.02286	-1.02286	-1.02286	-1.02286	-1.02286	-1.02286	-1.04196	0.299949	-0.210028	nan
18:46423007-46423190	-0.290724	-0.290724	-0.290724	-0.236256	-0.308814	-0.319689	nan	-0.0353426	0.709796	0	0.59172	0.59172	0.439944	0.705922	0.633489	0.555519	0.555519	-1.24689	0.615773	0.644557
16:88570803-88570989	0.266178	0.134089	0.551402	0.204768	0.255802	0.470034	-0.616764	0.311784	nan	0	-0.867624	-1.15742	-1.29054	-0.900216	-1.09492	-1.0691	-1.10352	-1.0818	-0.896445	-1.80278
20:10647109-10647290	1.88369	1.88369	1.79393	1.88369	2.47404	-0.116411	2.10442	-0.116411	1.60833	0	0.19032	0.19032	0.19032	0.357814	0.357814	0.30004	0.291321	2.40364	nan	nan
5:77934476-77934657	0.137195	0.0343574	0.0588245	0.0147936	0.0148813	0.0147936	0.309712	0.0147936	0.294376	0	0.17888	0.17888	0.17888	0.17888	-0.0102418	0.17888	0.17888	0.496403	0.184057	1.49117
16:88267317-88267498	0.0185147	0.240705	0.240705	0.240705	0.629494	0.616478	1.04592	0.49916	0.311718	0	0.143539	0.345607	0.219144	0.345607	0.45763	0.153051	0.602568	nan	nan	nan
20:48937400-48937580	0.0297217	0.171973	0.171973	-0.0382259	0.202857	-0.0382259	0.245626	-0.454739	0.254235	0	nan	nan	nan	-0.561718	nan	-0.561718	nan	-0.501405	-0.513364	-0.174044
7:47610983-47611160	-0.134335	0	0	0	0	0	0.0429116	0	nan	0	0.562012	0.481371	0.481371	0.365413	0.192059	0.365413	nan	-0.166584	0.290877	1.11117
2:87785589-87785775	-0.0430148	-0.114026	-0.292239	-0.114026	-0.114026	-0.114026	0.0479558	-0.165285	-0.165285	0	-0.0532998	-0.0532998	-0.0532998	-0.0532998	-0.407299	-0.0532998	-0.0532998	0.0846972	0.086945	-0.0279747
5:77890949-77891135	0.498144	0.498144	0.498144	0.498144	0.46806	0.498144	1.09922	0	3.2102	0	0.860823	0.860823	0.860823	nan	nan	nan	-0.472126	0.47853	nan	-0.0153809
7:22485155-22485341	-0.110445	-0.0771119	-0.0771119	-0.0771119	0.0159303	-0.0386625	-0.0268276	-0.0386625	0.133582	0	-0.228885	-0.228885	-0.00643675	-0.106834	-0.106834	-0.106834	0.14493	-0.0323925	-0.300485	-0.431042
8:103806728-103806914	0.299654	0.293472	0.293472	0.293472	0.43147	-0.0938818	-0.609798	-0.00993804	0.205828	0	-0.153623	-0.153623	-0.153623	-0.0610264	-0.0610264	-0.0610264	0.462477	0.342524	0.301482	-0.16603
17:41369770-41369956	0.678684	0.302797	0.359481	0.302797	0.607695	0	0.510757	0	0	0	-0.258346	-0.258346	-0.258346	-0.224414	-0.224414	-0.224414	-0.237476	nan	0.399199	nan
19:39919165-39919349	-0.105048	-0.105048	nan	-0.105048	-0.105048	0	-0.141233	0	-0.00884369	0	-1.10225	-1.10225	-1.10225	-1.10225	-0.991278	-1.40622	nan	nan	nan	nan
7:47612782-47612963	nan	-0.116627	-0.0955338	-0.116627	-0.296796	-0.107234	-0.226595	-0.107234	-0.30161	0	-0.569397	-0.569397	-0.569397	-0.499536	0.786115	-0.499536	-0.499536	-0.0754088	-0.269587	0.987678
5:141722022-141722201	0.112409	0.0141184	-0.315551	0.0141184	-0.0156499	0.0850114	-0.546509	0.0850114	-0.107642	0	0.0961052	0.0631879	0.0631879	0.094177	-0.887864	0.094177	0.0516995	0.0572054	-0.332646	-0.185517
20:30309735-30309921	nan	0	0	0	0	0	0	0	0	0	-0.202537	-0.202537	-0.202537	-0.202537	-0.202537	-0.202537	nan	nan	nan	nan
2:201621660-201621844	-0.334381	-0.0818373	-0.330998	-0.0818373	-0.0385931	-0.0818373	nan	0.00396278	0.263328	0	-0.153648	-0.153648	-0.153648	0.0631113	0.0256618	0.0631113	nan	-0.356954	-0.140348	-0.288647
16:52607607-52607785	0.0818334	0.0818334	0.0818334	0.0818334	-0.321747	0	0	0	nan	0	0.825834	0.825834	nan	0.889342	0.889342	0.889342	1.06556	-0.111813	0.0185214	-0.285186
7:47686982-47687168	-0.247776	-0.247776	-0.245744	-0.247776	-0.247776	-0.247776	-0.283425	-0.247776	-0.26875	0	0.174078	0.174078	0.174078	-0.154199	0.054309	0.0451681	0.0451681	-0.0416705	0.3512	-0.107211
16:70780703-70780889	0.00715144	-0.416488	-0.416488	-0.416488	-0.416488	-0.391575	-0.686091	-0.391575	-0.194369	0	0.0947577	0.0947577	0.0947577	0.251926	0.615685	0.274331	0.329984	-0.277183	nan	0.121027
22:19948507-19948687	-0.14711	-0.14711	-0.118497	0.0326931	0.059468	0.0326931	0.402273	0.0326931	0.704471	0	-0.407373	-0.407373	-0.122255	-0.198246	-0.198246	-0.570037	-0.495744	0.652368	0.243918	0.482564
19:55720793-55720977	-0.0754243	0.148379	nan	0.148379	0.148379	0.148379	0.366742	0	-2.55389	0	-0.106145	-0.106145	-0.106145	-0.106145	-0.106145	-0.106145	nan	nan	nan	nan
17:55601305-55601491	-0.490382	-0.131649	-0.161511	-0.0288425	-0.00144423	-0.188696	0.00921981	-0.188696	0.622122	0	0.102396	0.102396	0.102396	0.102396	0.420321	0.532234	0.425195	-1.20263	0.789361	0.241645
1:235010682-235010868	nan	0.40233	0.40233	0.55343	-0.190376	0	nan	0	nan	0	-0.074792	-0.074792	-0.0671806	0.0751569	nan	0.0751569	-0.288069	0.521079	0.289487	0.473553
16:9221503-9221689	-0.2384	-0.226321	-0.161329	-0.226321	-0.379589	0.653425	0.863473	0.667673	0.756507	0	0.917127	0.917127	0.917127	0.785566	nan	0.351453	0.885434	-0.778248	-0.691986	-1.25267
2:113998434-113998619	nan	-0.0670865	nan	-0.0670865	-0.0670865	0	-0.566188	0	0.271191	0	-0.462711	-0.297065	-0.297065	-0.241244	-0.173765	-0.48669	-0.42538	-0.896905	-0.00226902	nan
1:110439487-110439673	-0.218654	-0.0520497	-0.0307007	-0.0520497	-0.0520497	-0.0520497	0.670784	-0.0520497	-0.214453	0	-0.129796	-0.129796	-0.129796	-0.333203	1.01502	-0.333203	-0.179351	nan	nan	0.782116
20:10647806-10647992	0.11574	-0.0729983	-0.0729983	-0.0729983	-0.332415	-0.0729983	-0.217565	-0.0729983	-0.0180725	0	0.0253613	0.0253613	0.0253613	0.0253613	0.0253613	-0.128294	-0.0201504	-0.23397	-0.280675	-0.280675
2:235772365-235772550	-0.29756	-0.475921	-0.475921	-0.475921	-0.310186	-0.475921	-0.327421	-0.475921	nan	0	-0.750158	-0.71007	-0.731348	-0.71007	nan	-0.770489	-0.712159	0.371772	nan	nan
16:27481568-27481752	-0.119276	-0.119276	-0.119276	-0.379005	-0.12504	-0.379005	-0.0730266	nan	-0.0129762	0	-0.373631	-0.373631	-0.373631	-0.373631	-0.146051	-0.373631	-0.0872875	-0.564024	-0.460995	-0.200402
17:48739205-48739390	nan	0.176427	1.08856	0.176427	nan	-0.0333848	0.0614404	-0.0333848	0.273693	0	-0.161434	-0.161434	-0.161434	-0.00695528	-0.00695528	-0.00695528	-0.00695528	-0.491385	-0.487587	-1.04122
20:48755297-48755483	-0.259186	-0.188863	0.24029	-0.231311	-0.231311	-0.808384	-0.808384	-0.808384	nan	0	0.468729	0.468729	0.468729	0.439593	nan	0.439593	nan	0.621536	-0.138609	0.308061
7:155744643-155744829	0.00562637	nan	nan	0.0396066	-1.1659	0	-0.280943	0	nan	0	0.471143	0.589458	0.589458	0.589458	0.626203	0.586914	0.917179	-0.0140716	-0.00256862	-0.388415
17:48738809-48738987	-0.0398397	-0.0398397	-0.403975	-0.0398397	-0.0307935	-0.0755787	-0.0396375	0	-0.0526169	0	-0.795177	-0.166908	-0.166908	-0.166908	-0.438622	nan	nan	0.337394	0.436735	-0.321333
1:112275481-112275667	0.169386	0.0195965	0.0195965	0.0195965	-0.140752	nan	nan	0.0246411	nan	0	0.0967806	0.0967806	0.0967806	0.0967806	0.0967806	0.0632281	0.157664	-0.446307	-0.298168	nan
10:80944000-80944182	0.168143	0.103524	0.265549	0.103524	0.101866	0	-0.120442	-0.542865	nan	0	nan	-0.177043	-0.333154	0.0684829	0.0632649	0.0684829	0.0430916	1.15677	nan	1.25234
2:239312065-239312251	0.264301	0.264301	-0.11337	0.264301	nan	0.0383969	0.822735	0.45328	0.470619	0	0.159873	0.159873	0.159873	nan	nan	nan	nan	1.71534	0.90982	-0.615483
1:17087417-17087603	-0.489578	-0.368751	-0.368751	-0.368751	-0.474957	-0.368751	-0.390747	-0.148121	-0.363819	0	0.129968	0.115959	0.115959	0.115959	0.115959	0.115959	nan	-0.30567	-0.225498	-0.225498
2:10425760-10425932	-0.126555	-0.251991	-0.251991	-0.280028	0.284323	0.0442918	0.0476345	0.0442918	-0.222614	0	0.0469636	0.0469636	0.0469636	-0.00700933	-0.00700933	-0.087621	0.309925	0.110893	0.0429249	nan
22:30609311-30609491	0.00498157	-0.0891378	0.0800807	-0.0891378	-0.0891378	0.147178	-0.0581269	0	-0.160116	0	-0.0036672	-0.0036672	-0.0036672	0.0311304	0.0311304	0.0311304	0.0311304	-1.59987	-0.530705	0.120732
20:30311437-30311620	-0.239909	-0.239909	-0.239909	-0.239909	-0.334724	0	0.143015	0	0	0	-1.4764	-1.4764	-1.20588	-1.40779	-1.32202	-1.40779	-1.40779	nan	nan	nan
6:30756525-30756711	0.0893671	0.111094	-1.40328	0.111094	0.0868632	0	-0.194781	0	0.0035236	0	-0.839308	-0.825795	-0.825795	-0.825795	-1.05243	nan	-1.09788	-3.45166	nan	-3.85044
5:1563904-1564089	-0.184789	-0.69872	-0.69872	-0.69872	-0.713191	-0.177899	-0.390289	0	nan	0	-0.0323642	-0.0323642	-0.0323642	-0.330799	-0.160824	-0.330799	0.060753	0.113289	-0.648538	nan
19:46144967-46145153	-0.222648	-0.527994	-0.527994	-0.527994	-0.527994	-0.485672	-1.23463	-0.485672	-0.474574	0	-0.235138	-0.0677117	-0.0677117	-0.0679646	0.112635	-0.0679646	-0.362176	0.260644	0.122872	-0.273456
1:243669382-243669567	-0.632263	-0.790204	-1.18537	-0.732931	nan	-0.978146	-0.853995	-0.788957	-0.909365	0	0.0525967	0.0525967	0.356599	0.0525967	-0.0705775	0.0525967	-0.0625953	-0.884577	-0.968416	-0.787141
19:18385703-18385889	0.0351188	0.120579	0.391116	0.120579	0.120579	0.393495	0.529772	0.494726	-0.103462	0	0.361695	0.361695	0.361695	0.361695	-0.92466	0.361695	0.361695	-0.0878486	0.0853384	-0.0371333
20:49011897-49012083	0.184073	0.231465	0.231465	0.231465	0.231465	0.0896385	0.0936681	0	nan	0	-0.041729	-0.336143	-0.336143	-0.364601	-0.364601	-0.364601	1.08576	1.4066	1.28808	nan
6:168068354-168068541	0.110608	0.0832928	0.0832928	0.0832928	0.0248797	0.247062	0.0837122	-0.158711	0.0475636	0	nan	-1.21329	-1.21329	-1.32975	-1.30354	-1.42739	nan	nan	-0.119839	-0.036282
11:72868556-72868742	nan	-0.2739	0.74042	-0.2739	-0.0614753	-0.2739	-0.455656	-0.2739	0.0584368	0	-0.760199	0.0118697	0.0118697	0.0118697	0.0118697	-0.149235	-0.13491	0.178844	-0.315393	nan
19:47599566-47599748	nan	-0.220927	-0.220927	-0.291303	0.719666	-0.291303	-0.731078	0.0345177	nan	0	-0.509765	0.0940052	0.132663	0.105122	0.0351757	0.105122	-0.314161	1.49237	-3.33481	-3.45574
7:657316-657502	0.543899	0.600307	-0.258703	0.600307	0.600307	0.251945	0.0409693	-0.0105957	0.0473429	0	0.505658	0.554573	0.41669	0.554573	0.457865	0.718039	0.620371	0.448831	-0.166163	-0.155797
16:69857909-69858095	-0.278082	-0.278082	-0.125727	-0.278082	-0.691572	-0.391591	-0.0808128	-0.391591	-0.220241	0	-0.0837865	-0.0837865	-0.0837865	-0.0837865	-0.0837865	-0.0837865	-0.0508541	nan	-1.37489	-1.73755
X:47060260-47060446	0.543078	0.543078	0.581462	0.543078	0.353744	0.543078	0.396631	0.578734	0.262139	0	0.603215	0.603215	0.603215	0.603215	0.603215	0.201323	0.201323	0.504122	0.610146	0.109411
8:129189222-129189408	-0.286614	-0.286614	-0.286614	-0.286614	-0.500042	0	nan	0	0.0628014	0	-0.251313	-0.251313	-0.251313	-0.114952	-0.114952	-0.227978	-0.227978	-0.228735	0.120473	0.120473
1:211790081-211790267	-0.0723467	-0.271273	-0.392683	-0.271273	-0.271273	-0.0588421	0.163543	-0.0588421	-0.0590755	0	-0.050606	-0.050606	0.497508	-0.0432192	0.111724	-0.0432192	1.98743	-0.531222	-0.0959372	-0.0959372
12:123560051-123560237	-0.271703	-0.175322	nan	-0.175322	-0.521052	-0.130618	0.913797	-0.130618	-0.0867695	0	0.0499599	0.0499599	0.126271	0.0499599	0.0499599	-0.0617883	-0.0617883	0.227253	0.844907	0.82074
20:49057098-49057281	0.0177276	0.0734402	0.0734402	0.0734402	0.0734402	0.452302	0.369101	0	-0.0706429	0	0.735042	0.735042	0.763172	0.735042	nan	0.735042	0.735042	-0.220996	-0.222512	-0.441626
9:116880443-116880628	-0.178775	-0.178775	-0.414309	-0.178775	-0.108392	-0.178775	0.0706473	nan	-0.0526496	0	0.103333	0.103333	0.103333	0.103333	-0.0399354	0.103333	-0.478012	-0.297194	-0.0566861	-0.239894
15:72040050-72040236	-0.956684	-0.189568	-0.169171	-0.189568	-0.229171	-0.189568	-0.0262886	0	-0.978228	0	-0.583761	-0.583761	-0.583761	-0.81947	nan	-0.81947	nan	-0.342849	nan	nan
9:124527487-124527666	2.05516	2.05516	2.05516	2.05516	nan	1.88528	1.51077	2.10794	nan	0	0.18549	0.18549	nan	-0.0399857	-0.0399857	-0.0399857	-0.0399857	0.63527	0.884553	nan
11:67914328-67914514	2.14989	2.14989	1.93166	2.09459	1.76383	-0.374333	0.0575585	-0.374333	-0.0737689	0	0.179339	0.179339	0.179339	0.125533	-0.106278	0.525835	0.198566	1.67878	0.472452	0.103618
10:73746298-73746484	0.0807923	0.490692	0.145659	-0.502235	0.129522	-0.502235	-0.446972	-0.232321	nan	0	-0.746379	-0.183523	-0.183523	0.144468	0.144468	0.144468	-0.0466679	nan	-0.283494	-0.118718
10:80947099-80947284	-0.600663	-0.105206	nan	-0.105206	0.175569	-0.099384	nan	-0.099384	0.358268	0	nan	0.0803753	0.0803753	0.0803753	0.0803753	-0.289965	-0.252661	nan	1.58143	nan
1:45121217-45121403	0.454381	0.223434	0.223434	0.223434	-0.0597063	-0.0225779	nan	0	nan	0	0.060185	0.060185	-0.14446	0.060185	0.060185	0.060185	0.060185	nan	nan	nan
22:36902314-36902500	-0.303011	-0.303011	-0.303011	-0.303011	-0.303011	-0.303011	nan	-0.303011	-0.282948	0	0	0	nan	0	0	0	-0.352078	-1.89466	-1.55752	0.395459
14:102197955-102198133	-0.0441472	-0.0441472	0.499281	-0.0441472	0.01675	0.022366	nan	0.022366	nan	0	-2.01157	-2.16447	-1.70989	-2.16447	-1.766	-1.65664	-2.17946	-1.41921	-0.710504	nan
19:47600169-47600344	0.301219	0.301219	0.338927	0.301219	0.744578	0.340462	0.927373	0.340462	0.496594	0	0.504758	0.409531	0.409531	0.859413	1.06436	0.859413	0.859413	1.07592	1.26028	0.374193
15:74737651-74737837	-0.293718	-0.656386	-0.712882	-0.656386	0.0287608	-0.474625	-0.474625	-0.474625	0.137679	0	-0.36794	-0.47444	-0.47444	-0.47444	-0.47444	-0.47444	-0.47444	1.87355	0.714215	0.723799
16:68824703-68824889	-0.229572	-0.229572	-0.229572	-0.280224	-0.164359	-0.190404	0.268514	0.239466	0.239466	0	nan	-0.164888	-0.164888	0.327901	0.289035	0.327901	nan	-1.63612	-1.56704	nan
5:139023020-139023205	-0.408514	-0.0559715	-0.169942	-0.0559715	-0.0559715	-0.0559715	-0.051034	-0.0559715	nan	0	0.622827	0.622827	0.683064	0.622827	0.622827	-0.384737	-0.112411	nan	nan	-0.825655
15:86251102-86251284	0.381741	0.381741	0.254523	0.381741	0.758641	0	0.370132	0	-0.0773523	0	0.215371	0.215371	0.134389	0.215371	0.736639	0.215371	0.215371	nan	nan	nan
16:29271415-29271594	-0.567396	-1.01926	-0.600121	-0.557096	nan	-0.181863	-0.278252	-0.181863	-0.58308	0	-0.859572	-1.0372	-0.888523	-1.0372	-0.958274	-0.457034	-0.457034	-0.667415	0.0204047	nan
16:88268247-88268428	-1.52861	-1.4196	-1.79555	-1.24487	-1.41521	-1.24487	-2.61688	-1.24487	-1.1625	0	-0.0121622	-0.0121622	-0.0121622	-0.0121622	-0.126938	0.217575	0.41483	-2.71056	-1.26639	-1.13132
11:73041956-73042142	-0.585059	-0.585059	-1.18976	-0.585059	-0.547497	-0.580332	-1.54747	-0.580332	-0.675886	0	-2.20415	-2.44283	-2.44283	-2.44283	nan	-2.44283	-2.58482	0.213254	0.160611	-0.0729555
11:62321028-62321214	0	0	0	0	0.165937	0	0.18982	0	-0.299642	0	-0.0305946	-0.0305946	-0.0305946	-0.0305946	0.0839224	-0.0305946	-0.0305946	-0.0858405	0.150852	0.13272
10:80947299-80947483	0.404167	0.248938	0.00480501	0.180512	0.195089	0.110532	0.178203	0.0761267	0.0953483	0	-0.022177	-0.022177	-1.49082	-0.0245785	-0.023181	-0.0245785	-0.227438	nan	0.142131	-0.148909
20:25519909-25520085	0.270317	0.183903	0.0755376	0.183903	0.141271	-0.134191	0.172249	-0.134191	-0.254135	0	-0.200494	-0.200494	-0.0923282	-0.172504	0.11108	-0.29959	-0.0580727	0.530142	nan	0.531699
16:29273104-29273289	0.142826	0.142826	0.330786	-0.105213	-0.105213	-0.244388	-0.506532	-0.244388	0.32818	0	-1.31787	-1.66011	-1.66011	0.210796	nan	-2.28682	-2.95782	-0.847297	-0.127261	0.322694
10:102100815-102100999	0.135577	0.135577	0.321592	0.135577	0.135577	0	nan	0	nan	0	-0.246284	-0.246284	-0.246284	-0.246284	-0.246284	-0.246284	-0.246284	nan	1.15661	1.33901
2:47301901-47302086	-0.0691125	-0.0691125	-0.173822	-0.0691125	0.293144	-0.146709	-0.0846216	-0.146709	0.334437	0	0.223677	0.407714	0.407714	0.260248	0.132671	0.25341	0.25341	nan	-0.870434	-1.0115
14:65414851-65415037	0.297086	0.297086	0.297086	0.120645	0.360305	0.120645	0.09986	0	0.13022	0	0	0	0	0	nan	0	0.0939579	-0.371314	-0.228344	-0.288209
16:9221603-9221789	-1.31908	-1.40876	-1.51226	-1.40876	-1.35299	-0.14719	-0.0929658	-0.14719	0.00136449	0	0.234346	0.234346	0.234346	0.234346	0.172675	0.139644	-0.148898	-0.54563	-0.51856	-0.898132
15:76016555-76016741	0.236703	-0.0204311	-0.161344	-0.0204311	-0.272819	-0.0204311	0.0966162	-0.0204311	-0.38675	0	0.533669	0.533669	0.533669	0.533669	0.533669	0.533669	0.245841	-1.56223	-2.22823	nan
20:48937998-48938183	-0.319728	-0.624644	nan	-0.624644	-0.447153	-0.198171	-0.225688	-0.198171	-0.166694	0	-0.0510505	-0.0510505	-0.0510505	-0.0510505	-0.0153044	-0.479909	-0.118015	-0.443826	-0.0220438	-0.173903
1:112275982-112276167	-0.257277	0.0616899	0.288246	0.0616899	0.141903	0.0616899	0.23241	0.0616899	0.176075	0	-0.585427	-0.585427	-0.585427	-0.439142	-0.288609	-0.439142	-0.500025	1.1924	1.03496	1.45107
3:58035072-58035243	0.184045	0	0.0420487	0	0	0	-0.000535961	0	0	0	0.0291737	0.0291737	0.0291737	-0.0720063	0.601108	-0.0720063	-0.0720063	1.12522	0.859562	0.335973
17:48188805-48188991	-0.435243	-0.23503	-0.23503	-0.23503	-0.371465	-0.192567	-0.493242	-0.192567	-2.87306	0	-0.0989267	-0.276369	-0.276369	-0.276369	-0.276369	-0.276369	-0.276369	0.0832226	0.249697	0.147793
12:57495743-57495929	0.833565	0.833565	0.833565	0.711744	0.711744	0.711744	0.633201	0.744958	0.630472	0	0.991131	0.771446	0.771446	0.771446	0.771446	0.771446	0.919465	0.272541	0.900464	0.915268
20:30300661-30300843	-0.277281	-0.277281	nan	-0.277281	nan	-0.12507	nan	-0.12507	-0.12507	0	-0.140428	-0.140428	-0.140428	-0.140428	-0.140428	-0.140428	0.0577195	-0.0269165	-0.0269165	0.23429
5:1563304-1563490	nan	-4.75804	-4.75804	-4.75804	nan	nan	-2.07014	nan	nan	0	-2.02286	-1.8265	-1.8265	-1.42451	-1.26661	0.0861637	0.156272	-1.44448	-2.30139	-0.639775
1:234951371-234951556	1.17035	0.397024	0.360105	0.397024	0.294652	0.397024	-0.514132	nan	0.157494	0	0.815302	0.775396	0.775396	0.775396	0.520222	0.796065	0.746606	nan	0.433703	0.463959
18:3257113-3257288	1.00653	0.877565	1.2751	0.877565	0.883319	0.436344	0.436344	0.436344	0.538987	0	-0.648516	-0.792545	-0.792545	-1.456	nan	0.0671184	0.345696	-0.821361	-3.93568	-2.36319
20:49407297-49407483	0	0	0	0	-0.201171	0	0	0	-0.0612517	0	-0.24645	-0.24645	-0.24645	-0.24645	-0.359016	-0.24645	-0.24645	-0.645503	-0.595144	nan
10:80944098-80944284	nan	0.156641	0.11264	0.197396	0.197396	0	0	0	-0.186923	0	0.10276	0.10276	0.10276	0.10276	0.0767543	0.10276	-0.169158	0.287087	0.14867	0.446737
3:193429310-193429496	0.841234	0.176248	0.176248	0.176248	0.121627	0.176248	0.7303	1.26624	1.23051	0	0.437859	0.437859	nan	0.437859	0.249252	1.68298	nan	nan	nan	2.94573
8:42342249-42342431	0.0913525	0.0913525	0.0913525	0.0913525	0.249526	0.159627	0.159627	0.290856	0.0864885	0	0.460534	0.460534	0.460534	0.109845	0.118137	-0.296094	0.323991	0.250788	0.359188	0.327955
8:126286122-126286308	0.475871	0.475871	0.257545	-0.0231142	-0.0231142	-0.0231142	0.816718	-0.0231142	-0.0231142	0	-0.0393491	-0.0393491	-0.0393491	-0.0393491	-0.0393491	-0.0393491	nan	0.534908	0.992432	0.841772
22:37897261-37897442	-0.0132781	-0.0132781	-0.0132781	0.168897	-0.0916294	0.168897	-0.0574323	0.168897	0.589653	0	nan	-0.649402	-0.649402	-0.649402	-0.343493	0.288455	0.288455	nan	-0.502044	0.707842
7:29247979-29248165	-0.0828449	0.106749	-0.609498	-0.281032	-0.170771	-0.0912729	0.0485687	-0.0912729	-0.372322	0	-0.0846929	-0.0846929	-0.0846929	-0.0846929	-2.10278	-0.0846929	-0.0985561	0.182342	-0.272111	-0.542776
20:48937897-48938083	-0.159814	0.102032	0.188581	0.102032	0.213234	0.102032	0.370853	0.102032	-0.231951	0	0	0	0	0	0	0	0.0800262	nan	-2.16816	nan
7:2797687-2797867	0.447209	0.259222	nan	0.259222	nan	0.259222	-0.10592	0.259222	0.291218	0	0.196977	0.196977	0.196977	0.196977	0.196977	nan	nan	0.281799	-0.252136	nan
18:11994705-11994892	0.551854	0.551854	nan	0.551854	nan	0.551854	0.661625	0.765911	0.804987	0	0.32353	0.32353	nan	nan	0.410122	0.611365	nan	-0.940693	-0.95566	-1.21063
7:1506685-1506860	0.574107	0.574107	0.348379	0.574107	0.610299	0.574107	0.414146	0.665386	0.608957	0	0.157983	0.00580426	0.00580426	0.218281	0.218281	0.115862	0.571434	0.263765	0.119544	-0.0718484
5:32532248-32532434	0.536695	0.536695	0.464713	0.536695	0.417462	0.0106101	0.0106101	nan	nan	0	-0.397937	-0.397937	-0.397937	-0.0897402	nan	-0.0897402	-0.0897402	-0.0992086	0.0491973	0.635864
19:4391304-4391490	2.64232	2.64232	3.47984	2.64232	2.64232	1.79581	2.41019	1.79581	2.68953	0	0.71726	nan	0.741908	0.827655	0.56757	nan	-0.0611368	nan	nan	-0.497849
20:48937697-48937883	0	0	0.2027	0	0	0	0.266108	0	0.348092	0	0.161124	-0.0192762	-0.0192762	-0.0192762	-0.0192762	-0.0192762	0.571343	0.592239	0.509197	0.320221
20:49011097-49011283	0.000405169	0.301338	0.42067	0.301338	0.176901	0.261507	0.698465	0.233463	0.0986233	0	-1.34236	-1.05262	-1.15383	-1.05262	nan	nan	-0.978835	0.950276	0.205412	0.413731
22:19949905-19950089	-0.428789	-0.21751	-0.21751	nan	-0.216823	-0.264379	-0.32179	-0.264379	0.23572	0	-0.146332	-0.146332	-0.146332	0.0460783	-0.0177698	0.0460783	-0.207653	-0.740486	-0.932885	-0.364939
2:43521102-43521284	0.110485	-0.118983	-0.118983	-0.118983	-0.118983	-0.118983	nan	0	nan	0	0.188139	0.0024489	0.0024489	0.0024489	0.0024489	0.0024489	0.204103	-0.459825	-0.188964	0.143313
22:51139238-51139424	-0.382237	-0.684189	-0.684189	-0.684189	-0.788193	-0.335895	1.16187	-0.106658	-0.0780039	0	-0.0786519	-0.0786519	-0.0786519	0.163488	0.463525	0.0319052	-0.0338589	nan	-0.650519	nan
21:43098235-43098421	0.311686	0.234577	0.172203	0.234577	0.234577	0.235058	0.620018	0.235058	-0.384304	0	0.795672	0.795672	0.795672	0.679793	0.567559	-1.14016	0.517594	0.73368	nan	-0.508257
11:67382032-67382217	-0.200187	-0.0530381	0.452097	-0.0530381	-0.0530381	0	-0.357173	0	nan	0	-0.263022	-0.263022	-0.263022	-0.263022	-0.222927	-0.375184	-0.0480567	-0.339303	-0.290842	0.0642145
10:102101014-102101200	1.60897	1.39021	1.39021	1.39021	1.44536	1.36029	1.62603	1.36029	1.79479	0	0.119593	0.119593	0.119593	0.119593	0.119593	0.119593	0.096952	0.383345	-0.303869	0.727083
14:68844251-68844437	-1.97886	-1.95528	-1.95528	-1.95528	-1.95528	-2.25723	-2.25723	-0.929303	-0.929303	0	-1.43404	-1.43404	-1.43404	-1.29583	-1.29583	-1.29583	-1.29583	nan	nan	-1.81952
2:232566760-232566946	0.943298	0.792309	0.792309	0.594075	0.594075	0.594075	0.598814	0	0.551792	0	0.555974	0.555974	0.141303	0.249199	0.249199	0.249199	nan	0.711201	0.183492	0.0829566
20:30301259-30301445	0.000390663	0	-0.0924556	0	0	0	0.0591064	0	-0.00248158	0	-0.158955	-0.158955	-0.158955	-0.0211782	-0.0211782	-0.0211782	0.135326	-0.055109	-0.128041	-0.154108
1:17092230-17092416	-0.121372	-0.360113	nan	-0.360113	-0.250597	0.245287	0.229983	0.245287	-0.115593	0	-0.535976	-0.603066	-0.603066	0.124246	0.201723	0.124246	-0.347761	-0.0425914	0.00252872	-0.532403
1:36947817-36948003	-2.10272	-2.10629	-1.67663	-1.40236	-0.913022	-0.582036	-0.140476	-0.229657	0.471722	0	0.314739	0.609744	0.609744	0.609744	-0.349104	0.553649	0.397448	0.476644	0.652668	0.225648
21:43098942-43099126	-0.876388	nan	0.724245	-1.22393	-0.913442	nan	nan	0	-0.217664	0	-0.248473	-0.248473	-0.248473	-0.309846	0.00143749	0.631319	0.631319	2.40565	2.40565	2.13671
22:51137644-51137818	nan	0	0	0	-0.248504	0	nan	0	nan	0	-0.215792	0.151231	0.151231	0.151231	0.151231	0.151231	0.151231	0.338274	-0.526069	-0.43647
16:16315604-16315789	-0.931367	0.414676	0.184656	0.414676	0.386081	0.414676	0.177581	0.192496	-0.0688907	0	0.180026	0.273079	0.273079	0.246395	-0.0202249	0.246395	0.0217233	1.96349	1.46986	0.997724
1:153517680-153517866	0.0268953	-0.178032	0.0832848	-0.178032	-0.61252	nan	-0.122146	nan	-0.215934	0	-0.331471	-0.331471	-0.331471	-0.331471	-0.196301	-0.331471	-0.22801	-0.0162081	nan	nan
1:212769887-212770068	0.429565	0.198548	0.0114654	0.198548	nan	0.571863	0.484935	0.571863	0.0475709	0	0.377425	0.377425	0.377425	0.83516	0.697434	0.83516	0.83516	0.27606	0.50255	nan
20:1808704-1808890	0	0	0	0	0.293418	0	1.04045	0	-0.163571	0	0.00273651	0.00273651	0.00273651	0.00273651	0.198083	0.00273651	0.00273651	-0.261157	-0.0245734	-0.0245734
1:19372125-19372301	-0.369171	-0.588315	-0.274262	-0.588315	-0.75936	-0.568598	-2.10922	-0.568598	-1.31576	0	nan	-2.71883	-2.71883	-2.71883	nan	-2.71883	-2.89012	-0.992563	-1.7883	nan
18:45979806-45979991	nan	nan	-0.257742	-0.23489	nan	-0.269124	nan	-0.74495	-0.169729	0	1.18709	1.18709	1.2375	1.18709	1.16786	1.18709	1.27009	1.70835	1.90997	2.52296

## Sheet: S8 Figure 4 enhancers
Table S8. Enhancer Groups from Figure 4
Increased NWM (Yellow)	Increased Hominoid (Grey)	Decreased NWM (Green)	Decreased Hominid (Orange)	Decreased OWM (Purple)
11:12846228-12846414	8:140981434-140981607	20:11668304-11668490	8:140981329-140981508	10:73102300-73102482
1:10616017-10616203	17:73545679-73545865	19:51854192-51854378	16:27482121-27482306	1:229283982-229284167
16:88266503-88266688	17:73545580-73545764	11:2009428-2009614	7:1004980-1005162	1:110438581-110438767
11:67914034-67914208	1:181104188-181104373	20:48937797-48937983	1:150975281-150975464	5:139023120-139023305
17:48189005-48189191	6:89745185-89745371	6:7137311-7137486	1:110438782-110438965	15:63114160-63114339
12:3207145-3207327	20:47002497-47002683	22:19879610-19879796	7:47686982-47687168	1:234775081-234775267
9:124511384-124511569	6:34625327-34625510	12:122884051-122884237	20:10647806-10647992	17:55601407-55601591
21:44860982-44861162	20:10647109-10647290	2:135215437-135215618	1:17087417-17087603	7:98970268-98970454
1:85794717-85794901	16:88267317-88267498	1:94533819-94534005	2:10425760-10425932	7:2797578-2797763
16:88266497-88266676	5:77890949-77891135	22:37897361-37897542	5:1563904-1564089	3:49561003-49561182
5:77934476-77934657	8:103806728-103806914	20:48937400-48937580	19:46144967-46145153	15:39726916-39727100
7:47610983-47611160	19:18385703-18385889	7:22485155-22485341	1:243669382-243669567	19:7463704-7463890
22:19948507-19948687	9:124527487-124527666	2:201621660-201621844	16:69857909-69858095	1:229283881-229284067
1:235010682-235010868	11:67914328-67914514	17:48739205-48739390	8:129189222-129189408	6:36095326-36095511
10:80944000-80944182	1:45121217-45121403	1:112275481-112275667	1:211790081-211790267	19:51855593-51855778
20:49011897-49012083	15:86251102-86251284	22:30609311-30609491	9:116880443-116880628	20:62868160-62868346
12:123560051-123560237	7:2797687-2797867	19:47599566-47599748	16:88268247-88268428	3:49561102-49561285
10:80947099-80947284	7:1506685-1506860	22:36902314-36902500	16:9221603-9221789	16:88570803-88570989
20:25519909-25520085	19:4391304-4391490	16:68824703-68824889	20:48937998-48938183	19:39919165-39919349
10:102100815-102100999	21:43098235-43098421	2:47301901-47302086	22:19949905-19950089	7:47612782-47612963
1:112275982-112276167	10:102101014-102101200	14:65414851-65415037	22:51139238-51139424	20:30309735-30309921
3:58035072-58035243	2:232566760-232566946	15:76016555-76016741	1:36947817-36948003	2:113998434-113998619
10:80944098-80944284		18:3257113-3257288		16:27481568-27481752
8:126286122-126286308		20:48937897-48938083		20:30311437-30311620
20:48937697-48937883		18:11994705-11994892		6:30756525-30756711
21:43098942-43099126		2:43521102-43521284		6:168068354-168068541
16:16315604-16315789		20:30301259-30301445		15:72040050-72040236
		1:17092230-17092416		14:102197955-102198133
		22:51137644-51137818		15:74737651-74737837
				16:29273104-29273289
				17:48188805-48188991
				20:30300661-30300843
				5:1563304-1563490
				20:49407297-49407483
				11:67382032-67382217
				1:19372125-19372301

## Sheet: S9 Prioritized Mutations
Table S9. Prioritized Mutations
Coordinates	Relative Position	Ancestral	Derived	Anc Context	Der Context	p-value, Bonferroni corrected
1:112275982-112276167	84	C	T	GCC	GTC	0.0187109
1:112275982-112276167	34	T	C	GTA	GCA	0.0187109
1:150975384-150975562	72	A	G	CAT	CGT	0.0259164
1:150975384-150975562	10	C	-	ACT	A-T	0.0259164
1:150975384-150975562	8	G	-	AGA	A-A	0.0259164
1:150975384-150975562	85	G	A	GGA	GAA	0.0259164
1:17087417-17087603	112	T	C	CTG	CCG	0.0163019
1:211790081-211790267	53	C	T	CCG	CTG	0.0247978
1:229283881-229284067	66	G	A	GGC	GAC	0.0211585
1:229283881-229284067	80	G	A	AGC	AAC	0.0211585
1:36947817-36948003	136	A	G	CAA	CGA	0.0132643
10:102101014-102101200	135	C	A	GCT	GAT	0.0197388
10:102101014-102101200	9	C	T	ACA	ATA	0.0197388
10:102101014-102101200	126	G	A	CGA	CAA	0.0197388
10:102101014-102101200	175	G	A	CGG	CAG	0.0197388
10:72123798-72123984	36	C	T	CCG	CTG	0.010239
10:73102300-73102482	142	A	G	CAG	CGG	0.0324841
10:80944000-80944182	91	A	G	CAT	CGT	0.0145933
10:80947299-80947483	91	G	A	GGG	GAG	0.011389
12:123560051-123560237	17	G	A	CGC	CAC	0.030132
14:102197955-102198133	179	G	A	GGA	GAA	0.0202485
14:102197955-102198133	16	G	C	TGC	TCC	0.0202485
14:102197955-102198133	104	T	C	CTG	CCG	0.0202485
16:27482121-27482306	4	C	T	GCG	GTG	0.0188986
16:52607607-52607785	87	A	G	TAG	TGG	0.0178246
16:52607607-52607785	44	C	T	GCT	GTT	0.0178246
16:52607607-52607785	135	C	T	CCT	CTT	0.0178246
16:52607607-52607785	35	G	A	AGC	AAC	0.0178246
16:52607607-52607785	170	G	A	TGG	TAG	0.0178246
16:52607607-52607785	18	G	T	TGG	TTG	0.0178246
16:52607607-52607785	13	T	C	TTG	TCG	0.0178246
16:70780203-70780389	2	A	-	CAG	C-G	0.0427597
16:70780203-70780389	53	C	T	TCA	TTA	0.0427597
16:70780203-70780389	117	C	T	GCG	GTG	0.0427597
16:70780203-70780389	129	G	A	GGT	GAT	0.0427597
16:70780703-70780889	66	G	T	GGT	GTT	0.023082
16:88266497-88266676	143	G	A	CGC	CAC	0.00472669
16:88266503-88266688	177	C	T	GCT	GTT	0.0325904
16:88266503-88266688	89	G	A	GGG	GAG	0.0325904
16:88266503-88266688	155	G	A	CGG	CAG	0.0325904
16:88266503-88266688	11	T	C	GTG	GCG	0.0325904
16:88266503-88266688	128	T	G	ATC	AGC	0.0325904
16:88570803-88570989	161	C	T	CCG	CTG	0.0114832
16:9221603-9221789	43	C	T	GCA	GTA	0.0264888
16:9221603-9221789	72	T	G	TTG	TGG	0.0264888
18:3257113-3257288	107	C	T	CCA	CTA	0.0112854
18:3257113-3257288	158	C	T	CCA	CTA	0.0112854
19:51855593-51855778	3	C	T	ACC	ATC	0.0297765
2:87785589-87785775	78	G	A	CGG	CAG	0.0490675
20:49011097-49011283	60	A	G	AAG	AGG	0.0306794
20:49011097-49011283	53	C	T	TCT	TTT	0.0306794
20:49011097-49011283	75	G	A	CGC	CAC	0.0306794
20:49011097-49011283	42	G	T	GGG	GTG	0.0306794
20:49011097-49011283	107	T	C	CTA	CCA	0.0306794
20:49011497-49011682	147	A	G	AAC	AGC	0.0485506
20:49011497-49011682	60	G	A	GGG	GAG	0.0485506
20:49011497-49011682	159	G	C	GGT	GCT	0.0485506
20:49011497-49011682	113	T	C	CTT	CCT	0.0485506
22:19879504-19879690	1	C	T	ACG	ATG	0.0421308
22:19879504-19879690	105	G	A	CGG	CAG	0.0421308
22:19948507-19948687	23	C	G	CCC	CGC	0.0295975
22:19948507-19948687	83	C	T	CCT	CTT	0.0295975
22:19948507-19948687	4	G	T	GGG	GTG	0.0295975
22:30608706-30608887	136	C	A	CCT	CAT	0.0353808
22:30608706-30608887	148	G	A	TGT	TAT	0.0353808
22:30608706-30608887	185	G	A	AG-	AA-	0.0353808
5:135402707-135402889	108	A	C	CAT	CCT	0.0274956
5:135402707-135402889	54	C	T	TCT	TTT	0.0274956
5:135402707-135402889	5	T	C	GTT	GCT	0.0274956
5:135402707-135402889	179	T	G	CTG	CGG	0.0274956
5:139023020-139023205	3	T	C	CTG	CCG	0.0492992
5:139023120-139023305	114	G	A	AGG	AAG	0.0152573
5:148803311-148803497	20	C	T	CCT	CTT	0.0312733
5:148803311-148803497	106	T	C	ATG	ACG	0.0312733
5:77934476-77934657	57	G	C	AGC	ACC	0.0415175
6:168068354-168068541	98	G	C	GGC	GCC	0.0477043
7:1004980-1005162	58	C	T	TCG	TTG	0.0202778
7:1506685-1506860	158	C	T	GCA	GTA	0.0257298
7:1506685-1506860	162	G	A	CGC	CAC	0.0257298
7:155744643-155744829	144	C	T	GCC	GTC	0.00384699
7:155744643-155744829	74	T	C	GTG	GCG	0.00384699
8:19522927-19523108	158	C	T	TCT	TTT	0.0296978
9:124511384-124511569	139	C	T	CC-	CT-	0.0202485
9:124511384-124511569	43	T	C	CTA	CCA	0.0202485
